# Supplementary material for: Impact of developmental state, p53 status, and interferon signaling on glioblastoma cell response to radiation and temozolomide treatment
Source: PLoS One. 2025 Feb 7;20(2):e0315171. doi: 10.1371/journal.pone.0315171 (PMC11805374; doi:10.1371/journal.pone.0315171)
Supplement: S4 Table — (XLSX) [file pone.0315171.s008.xlsx]

## Sheet: A) HF2303_DMP_CSC vs SDC
Supplementary Table 3A. Differentially methylated probes between HF2303 CSCs and SDCs.
ProbeID	logFC	AveExpr	t	P.Value	adj.P.Val	B	csc_AVG	sdc_AVG	deltaBeta		CHR	MAPINFO	Strand	Type	gene	feature	cgi	UCSC_CpG_Islands_Name	Enhancer
cg01827633	-0.120669	0.629016	-22.2577	1.67869e-06	0.136958	5.97646	0.689351	0.568682	-0.120669		2	219610103	R	II	TTLL4	Body	opensea		TRUE
cg08407486	-0.0833734	0.0351227	-21.9823	1.79376e-06	0.136958	5.92364	0.0768094	-0.00656397	-0.0833734		2	10588068	R	I	ODC1	5'UTR	island	chr2:10587827-10589155	NA
cg09145019	0.096732	0.767957	20.3584	2.69844e-06	0.136958	5.58919	0.719591	0.816323	0.096732		1	17972199	R	I	ARHGEF10L	Body	opensea		NA
cg13356455	0.224287	0.574225	19.9652	2.99316e-06	0.136958	5.50186	0.462081	0.686368	0.224287		15	25962719	F	II	ATP10A	Body	shelf	chr15:25958877-25959240	TRUE
cg08201451	-0.0864933	0.984198	-19.6819	3.22929e-06	0.136958	5.43728	1.02745	0.940952	-0.0864933		16	70760142	F	I	VAC14	Body	opensea		TRUE
cg12554483	-0.074303	0.0492384	-19.5329	3.36235e-06	0.136958	5.40273	0.0863898	0.0120869	-0.074303		10	135051351	F	I	VENTX	TSS200	island	chr10:135048797-135052077	TRUE
cg15219228	-0.0810374	0.961684	-19.1986	3.68519e-06	0.136958	5.32376	1.0022	0.921165	-0.0810374		6	35479628	F	I	TULP1	Body	island	chr6:35479388-35479678	TRUE
cg09692368	-0.0751823	0.475667	-18.9197	3.98284e-06	0.136958	5.25629	0.513259	0.438076	-0.0751823		8	1307280	R	II		IGR	shore	chr8:1308107-1308499	NA
cg04817870	0.0741393	0.697475	18.533	4.44411e-06	0.136958	5.16023	0.660406	0.734545	0.0741393		17	79963651	R	I	ASPSCR1	Body	shore	chr17:79961577-79961857	TRUE
cg09172548	-0.0701442	0.616289	-18.4805	4.51139e-06	0.136958	5.14698	0.651361	0.581217	-0.0701442		12	3862221	F	I	EFCAB4B	1stExon	island	chr12:3862068-3862606	TRUE
cg02551323	-0.0717468	0.0540671	-18.031	5.14064e-06	0.136958	5.03107	0.0899405	0.0181936	-0.0717468		4	7104897	F	I	FLJ36777	Body	opensea		NA
cg14962007	0.156416	0.854748	17.836	5.44552e-06	0.136958	4.97949	0.77654	0.932956	0.156416		10	115144782	F	II		IGR	opensea		TRUE
cg06225923	-0.0703432	0.968801	-17.6195	5.80954e-06	0.136958	4.92124	1.00397	0.933629	-0.0703432		16	88797506	F	I	FAM38A	Body	shelf	chr16:88793071-88793877	NA
cg11792649	0.0777905	0.667895	17.3809	6.24469e-06	0.136958	4.85583	0.628999	0.70679	0.0777905		11	68664631	F	I	MRPL21	5'UTR	opensea		NA
cg08992499	0.171736	0.299206	17.3757	6.25454e-06	0.136958	4.8544	0.213338	0.385074	0.171736		3	63956514	R	II	ATXN7	Body	opensea		TRUE
cg00158683	-0.0868101	0.0619071	-17.1273	6.74981e-06	0.136958	4.78494	0.105312	0.018502	-0.0868101		3	48632625	R	I	COL7A1	TSS200	island	chr3:48631882-48632901	TRUE
cg11694418	-0.166956	0.21993	-16.8193	7.43018e-06	0.136958	4.69678	0.303408	0.136452	-0.166956		1	12678208	R	I	DHRS3	TSS1500	island	chr1:12676983-12678642	NA
cg23347597	0.102906	0.775984	16.6769	7.77192e-06	0.136958	4.65526	0.72453	0.827437	0.102906		2	242093840	R	I	PPP1R7	Body	shelf	chr2:242088415-242090330	NA
cg12419135	-0.0982947	0.0870971	-16.2514	8.90952e-06	0.136958	4.52823	0.136244	0.0379497	-0.0982947		17	29719023	F	I	RAB11FIP4	1stExon	island	chr17:29718230-29719291	NA
cg12955583	-0.0756926	0.0426784	-16.0834	9.41218e-06	0.136958	4.47681	0.0805247	0.00483211	-0.0756926		10	134974048	R	I	KNDC1	1stExon	island	chr10:134973510-134974311	NA
cg25548415	-0.0599853	0.0356192	-16.0064	9.654e-06	0.136958	4.45297	0.0656118	0.00562649	-0.0599853		8	145016475	F	I	PLEC1	Body	island	chr8:145016417-145016916	NA
cg17546721	0.13453	0.595548	15.9354	9.88307e-06	0.136958	4.4309	0.528283	0.662813	0.13453		3	30646532	R	I	TGFBR2	TSS1500	shore	chr3:30647987-30648881	NA
cg23328194	-0.118881	0.852049	-15.8751	1.00831e-05	0.136958	4.412	0.91149	0.792609	-0.118881		8	26687962	R	II	ADRA1A	Body	opensea		NA
cg22304507	-0.0735971	0.0640635	-15.8735	1.00885e-05	0.136958	4.4115	0.100862	0.0272649	-0.0735971		3	136537863	R	I	TMEM22	1stExon	island	chr3:136537559-136539204	NA
cg07278705	-0.0861332	0.7714	-15.7803	1.04067e-05	0.136958	4.38216	0.814467	0.728334	-0.0861332		4	48269743	F	II	TEC	5'UTR	shore	chr4:48271362-48271846	NA
cg19674350	0.065756	0.728667	15.7711	1.0439e-05	0.136958	4.37923	0.695789	0.761545	0.065756		21	43229429	F	I	PRDM15	Body	island	chr21:43229294-43229508	NA
cg00594040	0.0821052	0.79092	15.7238	1.06056e-05	0.136958	4.36424	0.749868	0.831973	0.0821052		2	8422258	F	I		IGR	opensea		NA
cg05827546	0.0866517	0.804471	15.6688	1.08035e-05	0.136958	4.34671	0.761145	0.847797	0.0866517		17	81028116	F	I		IGR	shelf	chr17:81024122-81024360	NA
cg03565189	-0.0838383	0.0434125	-15.6678	1.08073e-05	0.136958	4.34638	0.0853317	0.00149338	-0.0838383		11	69924724	F	I	ANO1	1stExon	island	chr11:69924338-69925197	TRUE
cg01709096	0.0998706	0.668989	15.5485	1.12522e-05	0.136958	4.30807	0.619054	0.718925	0.0998706		1	16087977	R	II	FBLIM1	5'UTR	shelf	chr1:16085147-16085862	NA
cg22047552	0.101067	0.456322	15.5363	1.12988e-05	0.136958	4.30414	0.405788	0.506856	0.101067		17	26939704	R	II	FLJ25006	Body	opensea		NA
cg22041137	0.0620351	0.726421	15.4743	1.15396e-05	0.136958	4.28405	0.695404	0.757439	0.0620351		22	39709853	F	I	RPL3	Body	opensea		TRUE
cg24890884	0.0623127	0.690154	15.4741	1.15401e-05	0.136958	4.28401	0.658998	0.72131	0.0623127		12	7002827	R	II		IGR	shelf	chr12:7000341-7000723	NA
cg18310895	-0.0961586	0.0852921	-15.4384	1.16818e-05	0.136958	4.27238	0.133371	0.0372128	-0.0961586		20	62086195	F	I	KCNQ2	Body	shore	chr20:62084467-62084903	TRUE
cg23603036	0.137552	0.311055	15.4196	1.17572e-05	0.136958	4.26624	0.242279	0.37983	0.137552		1	12675777	R	II	DHRS3	Body	shore	chr1:12676983-12678642	NA
cg08850509	-0.0787397	0.960477	-15.0779	1.32313e-05	0.136958	4.15307	0.999846	0.921107	-0.0787397		3	130368239	F	I	COL6A6	Body	opensea		NA
cg04458776	-0.0787367	0.49573	-15.0546	1.33394e-05	0.136958	4.14524	0.535099	0.456362	-0.0787367		11	62753944	R	II	SLC22A6	TSS1500	opensea		NA
cg20946991	-0.0611722	0.817024	-14.9374	1.39001e-05	0.136958	4.10555	0.84761	0.786437	-0.0611722		1	56213304	F	II		IGR	opensea		TRUE
cg07267294	-0.163841	0.694409	-14.9131	1.40195e-05	0.136958	4.0973	0.776329	0.612488	-0.163841		5	58893722	R	II	PDE4D	Body	opensea		TRUE
cg20878190	-0.060228	0.0358488	-14.8788	1.41906e-05	0.136958	4.08558	0.0659628	0.00573484	-0.060228		17	43210053	F	I	ACBD4	5'UTR	island	chr17:43209347-43210746	NA
cg23155089	-0.0758084	0.540995	-14.818	1.44999e-05	0.136958	4.06472	0.5789	0.503091	-0.0758084		6	44698962	F	II		IGR	shelf	chr6:44695194-44695403	TRUE
cg26220419	-0.0646145	0.0327066	-14.7611	1.47969e-05	0.136958	4.04509	0.0650139	0.00039938	-0.0646145		11	107880052	F	I	CUL5	5'UTR	island	chr11:107879500-107880398	NA
cg08324703	0.0654573	0.832144	14.502	1.6242e-05	0.136958	3.9545	0.799415	0.864873	0.0654573		10	679514	F	II	DIP2C	Body	island	chr10:678262-679515	NA
cg00725138	-0.0629739	0.664468	-14.4006	1.68526e-05	0.136958	3.91847	0.695955	0.632981	-0.0629739		22	19716556	R	II		IGR	shore	chr22:19718227-19718751	NA
cg01144693	-0.0764599	0.755999	-14.3269	1.73135e-05	0.136958	3.89208	0.794229	0.717769	-0.0764599		1	85359106	F	II	LPAR3	TSS1500	island	chr1:85358359-85359187	NA
cg17339521	-0.0770922	0.663844	-14.2595	1.77479e-05	0.136958	3.86781	0.702391	0.625298	-0.0770922		3	16555597	F	II	RFTN1	TSS1500	shore	chr3:16554327-16555413	NA
cg17384380	0.0982571	0.816099	14.2354	1.79066e-05	0.136958	3.85907	0.76697	0.865227	0.0982571		10	102419209	F	I		IGR	island	chr10:102419147-102419668	NA
cg12303247	-0.0735521	0.916877	-14.2061	1.81011e-05	0.136958	3.84847	0.953653	0.880101	-0.0735521		1	155853542	F	II	SYT11	3'UTR	opensea		TRUE
cg11959156	0.0756988	0.355486	14.1506	1.84778e-05	0.136958	3.82824	0.317636	0.393335	0.0756988		20	62865391	R	II	MYT1	Body	opensea		NA
cg12761421	-0.0705805	0.795425	-14.1277	1.86352e-05	0.136958	3.8199	0.830715	0.760134	-0.0705805		1	202171723	F	II	LGR6	Body	opensea		NA
cg03593057	-0.103907	0.155909	-14.1239	1.86622e-05	0.136958	3.81847	0.207863	0.103956	-0.103907		17	40128637	F	I	DNAJC7	3'UTR	opensea		NA
cg25697314	-0.0923528	0.900191	-14.0889	1.89069e-05	0.136958	3.80566	0.946368	0.854015	-0.0923528		12	68619556	F	II	IL26	1stExon	opensea		NA
cg13460467	-0.150747	0.168284	-13.9071	2.02413e-05	0.136958	3.7384	0.243658	0.0929107	-0.150747		9	132331664	R	I		IGR	shore	chr9:132331218-132331458	NA
cg15447825	0.0532309	0.750118	13.8506	2.06784e-05	0.136958	3.71727	0.723502	0.776733	0.0532309		13	113873353	R	I	CUL4A	Body	shelf	chr13:113870001-113870203	NA
cg13413792	-0.0534676	0.977616	-13.8169	2.09446e-05	0.136958	3.7046	1.00435	0.950882	-0.0534676		9	126182794	F	I	DENND1A	Body	opensea		NA
cg23370536	-0.0581782	0.0942915	-13.7976	2.1099e-05	0.136958	3.69733	0.123381	0.0652024	-0.0581782		4	55523824	F	I	KIT	TSS1500	island	chr4:55523409-55525297	NA
cg02331143	-0.0523134	0.0324818	-13.696	2.19338e-05	0.136958	3.65884	0.0586385	0.00632514	-0.0523134		1	42128043	F	I	HIVEP3	5'UTR	island	chr1:42127380-42128632	TRUE
cg06531129	-0.071953	0.759126	-13.6919	2.19678e-05	0.136958	3.65731	0.795102	0.723149	-0.071953		2	240431270	R	I		IGR	opensea		NA
cg18794121	0.0806768	0.251386	13.6717	2.2139e-05	0.136958	3.6496	0.211048	0.291725	0.0806768		3	19033947	F	II		IGR	opensea		TRUE
cg14069601	0.0807201	0.750746	13.611	2.26617e-05	0.136958	3.6264	0.710386	0.791106	0.0807201		5	171621251	R	II	EFCAB9	1stExon	opensea		NA
cg01565343	0.0613745	0.618441	13.6082	2.26861e-05	0.136958	3.62533	0.587754	0.649129	0.0613745		11	118774003	F	I	BCL9L	Body	opensea		NA
cg26477792	-0.0687908	0.0526305	-13.5775	2.29567e-05	0.136958	3.61352	0.0870258	0.0182351	-0.0687908		6	30095277	F	I		IGR	island	chr6:30095173-30095610	NA
cg14840966	0.0835087	0.195769	13.554	2.31656e-05	0.136958	3.6045	0.154014	0.237523	0.0835087		14	103416389	R	II	CDC42BPB	Body	opensea		TRUE
cg24706124	0.0518553	0.743797	13.5242	2.34347e-05	0.136958	3.593	0.717869	0.769725	0.0518553		1	154173755	F	II	C1orf189	Body	opensea		NA
cg07486474	0.108184	0.721159	13.4633	2.3996e-05	0.136958	3.56939	0.667067	0.775251	0.108184		4	628649	R	I	PDE6B	Body	opensea		NA
cg03091027	0.0593164	0.896796	13.4345	2.42672e-05	0.136958	3.55817	0.867138	0.926454	0.0593164		6	28832496	F	II		IGR	shore	chr6:28831682-28832134	NA
cg20424833	-0.062049	0.0541956	-13.3932	2.46618e-05	0.136958	3.54206	0.0852201	0.023171	-0.062049		5	176829639	F	I	F12	Body	island	chr5:176829339-176829756	NA
cg19225068	-0.0615168	0.0531396	-13.343	2.51514e-05	0.136958	3.52239	0.083898	0.0223812	-0.0615168		10	22614933	F	II	BMI1	5'UTR	island	chr10:22614275-22614934	TRUE
cg23994112	0.0999121	0.384149	13.3286	2.52944e-05	0.136958	3.51672	0.334193	0.434105	0.0999121		17	75373457	R	II	2023-09-09	5'UTR	shelf	chr17:75368688-75370506	TRUE
cg06157334	-0.0553161	0.0364592	-13.3175	2.54048e-05	0.136958	3.51236	0.0641172	0.00880111	-0.0553161		2	219724539	F	I	WNT6	TSS200	island	chr2:219723702-219725010	TRUE
cg05467676	0.0507646	0.73886	13.3016	2.55645e-05	0.136958	3.50608	0.713478	0.764243	0.0507646		3	72226965	F	I		IGR	opensea		TRUE
cg05990072	-0.0525882	0.0388702	-13.3005	2.55755e-05	0.136958	3.50565	0.0651643	0.0125761	-0.0525882		16	28936708	F	I	RABEP2	TSS200	island	chr16:28936053-28937036	NA
cg08224307	0.0956484	0.814553	13.2845	2.57376e-05	0.136958	3.49932	0.766729	0.862377	0.0956484		2	187581790	F	II	FAM171B	Body	opensea		TRUE
cg08670465	-0.100157	0.720116	-13.2488	2.61023e-05	0.136958	3.48522	0.770195	0.670038	-0.100157		5	169725100	F	II	LCP2	TSS1500	opensea		NA
cg15895121	0.0778332	0.185239	13.2202	2.63999e-05	0.136958	3.47385	0.146322	0.224155	0.0778332		5	141625843	F	II		IGR	opensea		TRUE
cg13604246	-0.0631982	0.06439	-13.1878	2.67412e-05	0.136958	3.46096	0.0959892	0.0327909	-0.0631982		2	241497412	F	I	ANKMY1	TSS200	island	chr2:241496576-241497600	NA
cg04630292	0.0724425	0.702854	13.1572	2.70688e-05	0.136958	3.44873	0.666633	0.739076	0.0724425		6	32116994	R	I	PRRT1	3'UTR	island	chr6:32116590-32117229	NA
cg03047400	0.0536098	0.763505	13.1015	2.76766e-05	0.136958	3.42641	0.7367	0.79031	0.0536098		14	73496407	F	I		IGR	shelf	chr14:73493461-73493970	NA
cg09744840	0.215653	0.655531	13.0615	2.81228e-05	0.136958	3.41031	0.547705	0.763357	0.215653		10	74469027	R	II	CCDC109A	Body	opensea		TRUE
cg14569639	-0.0538452	0.031083	-13.0005	2.88202e-05	0.136958	3.38564	0.0580057	0.00416043	-0.0538452		5	118407235	F	I	DMXL1	5'UTR	island	chr5:118406744-118407442	NA
cg05264760	0.0754668	0.822496	12.9467	2.94533e-05	0.136958	3.36372	0.784762	0.860229	0.0754668		19	50098132	F	I	PRR12	Body	island	chr19:50097744-50098453	NA
cg01388649	-0.111596	0.0884862	-12.7781	3.15433e-05	0.136958	3.29442	0.144284	0.0326882	-0.111596		17	46810768	R	I		IGR	island	chr17:46810609-46810945	NA
cg27147281	0.0510942	0.90632	12.7588	3.17923e-05	0.136958	3.28645	0.880773	0.931867	0.0510942		17	42706855	F	II		IGR	opensea		NA
cg12793525	-0.057618	0.144245	-12.7503	3.1904e-05	0.136958	3.2829	0.173054	0.115436	-0.057618		10	44875989	F	II	CXCL12	Body	shelf	chr10:44879714-44882391	NA
cg14207654	-0.0641281	0.0675101	-12.7447	3.19773e-05	0.136958	3.28057	0.0995742	0.035446	-0.0641281		1	43533913	R	I		IGR	island	chr1:43533890-43534334	NA
cg02854229	-0.0655203	0.0578735	-12.7421	3.20113e-05	0.136958	3.2795	0.0906337	0.0251134	-0.0655203		14	101962994	R	I		IGR	opensea		TRUE
cg22858959	0.0927074	0.0876054	12.7082	3.24596e-05	0.136958	3.2654	0.0412517	0.133959	0.0927074		1	117531330	F	II	PTGFRN	3'UTR	opensea		NA
cg03051411	-0.0562767	0.0418558	-12.6607	3.31023e-05	0.136958	3.2455	0.0699941	0.0137174	-0.0562767		16	67280533	R	I	FHOD1	Body	island	chr16:67280023-67283152	NA
cg15924738	0.105711	0.496434	12.6184	3.36853e-05	0.136958	3.22777	0.443579	0.54929	0.105711		14	33296030	R	II	AKAP6	3'UTR	opensea		TRUE
cg04462650	-0.0655649	0.976912	-12.5857	3.41459e-05	0.136958	3.21397	1.00969	0.94413	-0.0655649		10	134610598	F	I		IGR	shore	chr10:134611552-134613137	NA
cg00454770	0.146659	0.612272	12.5482	3.46812e-05	0.136958	3.19814	0.538943	0.685602	0.146659		10	116286974	F	II	ABLIM1	Body	opensea		TRUE
cg21232620	-0.103913	0.937128	-12.5303	3.4941e-05	0.136958	3.19055	0.989084	0.885171	-0.103913		6	78172192	R	II	HTR1B	1stExon	shore	chr6:78172231-78174088	NA
cg02721176	-0.136458	0.221583	-12.4773	3.57234e-05	0.136958	3.16799	0.289812	0.153353	-0.136458		10	118084587	R	I	C10orf96	Body	opensea		TRUE
cg27589366	-0.0657206	0.0435158	-12.4675	3.58705e-05	0.136958	3.16381	0.0763761	0.0106556	-0.0657206		19	7745726	F	I	TRAPPC5	TSS200	island	chr19:7745490-7747714	NA
cg26331243	-0.0648661	0.92058	-12.4465	3.61871e-05	0.136958	3.15485	0.953013	0.888147	-0.0648661		15	74550946	R	II	CCDC33	Body	opensea		TRUE
cg07385577	-0.0688651	0.0513395	-12.4306	3.64297e-05	0.136958	3.14803	0.085772	0.0169069	-0.0688651		21	47394015	F	I		IGR	island	chr21:47392495-47394536	NA
cg17016703	0.0503252	0.806417	12.4265	3.64921e-05	0.136958	3.14629	0.781254	0.831579	0.0503252		6	158211003	F	I		IGR	opensea		NA
cg00163510	0.103304	0.223043	12.4148	3.66718e-05	0.136958	3.14128	0.171391	0.274695	0.103304		1	214722952	R	II	PTPN14	5'UTR	shore	chr1:214724104-214725056	NA
cg02210498	0.11393	0.724544	12.4066	3.67992e-05	0.136958	3.13774	0.667579	0.78151	0.11393		22	21275401	F	II	CRKL	Body	shelf	chr22:21271363-21272616	NA
cg21763873	-0.0497248	0.769652	-12.4042	3.68366e-05	0.136958	3.1367	0.794514	0.744789	-0.0497248		8	1585876	F	II	DLGAP2	Body	opensea		NA
cg06769546	-0.0620856	0.93019	-12.3536	3.76306e-05	0.136958	3.11492	0.961233	0.899147	-0.0620856		10	134600089	R	I	NKX6-2	TSS1500	island	chr10:134597357-134602649	NA
cg00256226	0.0724756	0.873271	12.3512	3.76677e-05	0.136958	3.11392	0.837033	0.909509	0.0724756		6	33236299	F	I	VPS52	Body	shelf	chr6:33239326-33240099	NA
cg25653802	0.0596731	0.775233	12.3161	3.82324e-05	0.136958	3.09871	0.745396	0.805069	0.0596731		17	42324392	F	I		IGR	opensea		TRUE
cg25320562	-0.0590836	0.0392677	-12.2676	3.90264e-05	0.136958	3.07768	0.0688095	0.00972594	-0.0590836		7	152133073	R	I	FABP5L3	TSS1500	opensea		NA
cg13034943	-0.0725852	0.0519895	-12.2609	3.91376e-05	0.136958	3.07477	0.0882821	0.0156969	-0.0725852		12	132379564	F	I	ULK1	1stExon	island	chr12:132379542-132380052	NA
cg19361456	-0.130921	0.732733	-12.2178	3.98628e-05	0.136958	3.05597	0.798194	0.667273	-0.130921		1	149174621	R	II		IGR	opensea		NA
cg26867282	0.0524335	0.681152	12.2061	4.00624e-05	0.136958	3.05086	0.654935	0.707369	0.0524335		19	12253922	R	II		IGR	shelf	chr19:12250694-12251217	NA
cg19028099	0.0454824	0.683302	12.2032	4.01131e-05	0.136958	3.04956	0.66056	0.706043	0.0454824		8	141273325	F	I	TRAPPC9	Body	opensea		TRUE
cg12651645	-0.0683202	0.602178	-12.1731	4.06325e-05	0.136958	3.03637	0.636338	0.568018	-0.0683202		15	101845059	R	II	PCSK6	3'UTR	opensea		NA
cg00573355	-0.105855	0.0560947	-12.167	4.07391e-05	0.136958	3.03369	0.109022	0.0031672	-0.105855		2	74730266	F	I	LBX2	1stExon	island	chr2:74729399-74731166	NA
cg19640526	-0.0547309	0.890158	-12.165	4.07734e-05	0.136958	3.03282	0.917524	0.862793	-0.0547309		15	70233758	F	I		IGR	opensea		NA
cg26333041	0.116748	0.779236	12.1534	4.09765e-05	0.136958	3.02772	0.720862	0.83761	0.116748		17	941382	F	I	ABR	Body	opensea		NA
cg21643403	-0.0513209	0.984638	-12.1343	4.13144e-05	0.136958	3.0193	1.0103	0.958977	-0.0513209		8	104383798	R	I	CTHRC1	5'UTR	island	chr8:104383409-104384109	NA
cg05041795	-0.125894	0.605394	-12.1339	4.13213e-05	0.136958	3.01913	0.668341	0.542447	-0.125894		8	1365749	F	II		IGR	shore	chr8:1365174-1365503	NA
cg17305181	0.105338	0.207164	12.1321	4.13532e-05	0.136958	3.01834	0.154495	0.259833	0.105338		8	67090581	R	I	CRH	1stExon	shore	chr8:67089249-67089962	NA
cg07534448	-0.0643143	0.154691	-12.1175	4.16141e-05	0.136958	3.01188	0.186848	0.122534	-0.0643143		6	99236061	R	II		IGR	opensea		NA
cg16104283	-0.0572444	0.0409922	-12.1101	4.17471e-05	0.136958	3.00861	0.0696144	0.01237	-0.0572444		1	31381941	R	I	SDC3	TSS1500	island	chr1:31381538-31381966	NA
cg03919694	-0.0573706	0.0425514	-12.0996	4.19354e-05	0.136958	3.00399	0.0712368	0.0138661	-0.0573706		11	19735068	F	I	NAV2	5'UTR	island	chr11:19733936-19735320	NA
cg24027477	-0.0598402	0.791876	-12.0965	4.19925e-05	0.136958	3.00259	0.821796	0.761956	-0.0598402		8	53883763	R	II		IGR	opensea		TRUE
cg09798077	0.0839846	0.888456	12.0873	4.21589e-05	0.136958	2.99853	0.846463	0.930448	0.0839846		5	60899133	F	II		IGR	opensea		TRUE
cg05348366	0.072767	0.848874	12.0818	4.22588e-05	0.136958	2.9961	0.81249	0.885257	0.072767		1	19665184	R	I		IGR	island	chr1:19665010-19665276	TRUE
cg18102469	-0.0582378	0.0432768	-12.0689	4.24953e-05	0.136958	2.99036	0.0723957	0.0141579	-0.0582378		3	128902681	F	I	CNBP	1stExon	island	chr3:128902134-128902978	NA
cg23563014	-0.168107	0.238368	-12.0597	4.26639e-05	0.136958	2.98629	0.322421	0.154314	-0.168107		10	44789077	R	I		IGR	island	chr10:44788811-44789120	TRUE
cg22751046	0.0465714	0.739908	12.0282	4.32495e-05	0.136958	2.97228	0.716623	0.763194	0.0465714		5	125799448	R	II	GRAMD3	Body	opensea		NA
cg22612448	-0.136979	0.110751	-12.005	4.36865e-05	0.136958	2.96194	0.179241	0.0422618	-0.136979		1	217203173	F	I	ESRRG	5'UTR	opensea		TRUE
cg26132452	-0.0871069	0.0524744	-11.9772	4.42167e-05	0.136958	2.94953	0.0960279	0.00892098	-0.0871069		11	64692476	F	I	PPP2R5B	1stExon	island	chr11:64692060-64692496	NA
cg17197774	0.0869503	0.232996	11.9688	4.43784e-05	0.136958	2.94577	0.189521	0.276471	0.0869503		8	59467209	F	II	SDCBP	5'UTR	shore	chr8:59465463-59466103	NA
cg04270264	-0.0828103	0.702658	-11.9469	4.48041e-05	0.136958	2.93594	0.744063	0.661253	-0.0828103		20	31961615	F	II	CDK5RAP1	Body	opensea		TRUE
cg20381975	-0.0563379	0.589627	-11.9317	4.51026e-05	0.136958	2.9291	0.617796	0.561458	-0.0563379		13	25320750	R	II		IGR	island	chr13:25319668-25322255	TRUE
cg11670969	-0.0628074	0.794985	-11.9303	4.513e-05	0.136958	2.92847	0.826389	0.763581	-0.0628074		1	26688500	F	II	ZNF683	Body	shore	chr1:26686516-26687281	TRUE
cg13699657	-0.0467693	0.0546569	-11.9041	4.56483e-05	0.136958	2.9167	0.0780415	0.0312722	-0.0467693		7	156931944	F	I	UBE3C	5'UTR	island	chr7:156931422-156932075	NA
cg25828462	-0.0693037	0.559089	-11.8422	4.6905e-05	0.136958	2.88869	0.593741	0.524437	-0.0693037		15	74421531	R	II	LOC283731	Body	island	chr15:74419870-74423044	NA
cg04339246	0.0542473	0.769556	11.8332	4.70916e-05	0.136958	2.88459	0.742432	0.79668	0.0542473		15	89876433	F	I	POLG	Body	island	chr15:89876390-89876956	NA
cg23237765	0.04584	0.748604	11.8276	4.72071e-05	0.136958	2.88207	0.725684	0.771524	0.04584		7	921845	R	II	C7orf20	Body	shelf	chr7:917632-917859	NA
cg03743205	-0.0467553	0.0402978	-11.8166	4.74354e-05	0.136958	2.87708	0.0636754	0.0169201	-0.0467553		16	88600835	F	II	ZFPM1	Body	island	chr16:88599610-88601530	NA
cg13197560	-0.084006	0.0817007	-11.8091	4.7593e-05	0.136958	2.87366	0.123704	0.0396977	-0.084006		13	113649953	R	I	MCF2L	Body	shore	chr13:113648343-113649601	NA
cg00747362	-0.0819983	0.0513429	-11.8035	4.77108e-05	0.136958	2.87111	0.0923421	0.0103438	-0.0819983		19	7587771	F	I	MCOLN1	Body	island	chr19:7587271-7587825	NA
cg09624565	-0.0750472	0.7181	-11.787	4.80591e-05	0.136958	2.86359	0.755624	0.680577	-0.0750472		22	37256900	F	II	NCF4	TSS200	opensea		NA
cg15924583	0.0684455	0.873987	11.7818	4.81695e-05	0.136958	2.86122	0.839764	0.90821	0.0684455		3	47045470	R	I	NBEAL2	Body	opensea		NA
cg04936382	-0.085607	0.0848472	-11.7652	4.85253e-05	0.136958	2.85362	0.127651	0.0420437	-0.085607		20	36662003	R	I	RPRD1B	1stExon	island	chr20:36661834-36662495	NA
cg13690590	-0.0527508	0.751131	-11.7594	4.86485e-05	0.136958	2.85099	0.777506	0.724755	-0.0527508		19	16013361	R	II		IGR	shore	chr19:16013629-16014016	NA
cg00873050	-0.0725952	0.0520091	-11.7566	4.87098e-05	0.136958	2.84969	0.0883067	0.0157115	-0.0725952		1	32828016	R	I	TSSK3	1stExon	island	chr1:32826944-32828017	TRUE
cg01972418	0.0541686	0.865728	11.7565	4.87122e-05	0.136958	2.84964	0.838644	0.892813	0.0541686		14	37125430	R	I	PAX9	TSS1500	island	chr14:37125219-37125661	NA
cg02454264	-0.0528416	0.0316001	-11.7502	4.88483e-05	0.136958	2.84676	0.0580209	0.00517931	-0.0528416		16	4897716	F	I	GLYR1	TSS1500	island	chr16:4896606-4898243	NA
cg09901100	0.0542085	0.776325	11.746	4.89382e-05	0.136958	2.84485	0.749221	0.803429	0.0542085		7	134867116	F	I		IGR	opensea		NA
cg08308556	-0.0693999	0.0576651	-11.7452	4.89554e-05	0.136958	2.84449	0.092365	0.0229651	-0.0693999		6	157342734	R	II	ARID1B	Body	island	chr6:157342060-157343075	NA
cg22498099	0.066685	0.316948	11.732	4.92439e-05	0.136958	2.83842	0.283606	0.350291	0.066685		15	78857571	F	I	CHRNA5	TSS1500	shore	chr15:78857725-78858269	NA
cg26094752	-0.0436865	0.0261842	-11.7138	4.96434e-05	0.136958	2.83006	0.0480274	0.00434091	-0.0436865		14	35099088	F	I	SNX6	5'UTR	island	chr14:35098694-35099478	NA
cg18285788	-0.0924249	0.70511	-11.6657	5.07156e-05	0.136958	2.80794	0.751322	0.658897	-0.0924249		7	157475692	F	II	PTPRN2	Body	shore	chr7:157476886-157486719	NA
cg18107789	-0.0441483	0.757889	-11.6024	5.2171e-05	0.136958	2.77862	0.779963	0.735815	-0.0441483		19	10051434	R	II		IGR	shelf	chr19:10047262-10047478	NA
cg05781049	0.179161	0.40712	11.5862	5.25516e-05	0.136958	2.77108	0.31754	0.496701	0.179161		10	44374390	R	II		IGR	opensea		TRUE
cg17303756	-0.0555331	0.0427577	-11.5779	5.27473e-05	0.136958	2.76723	0.0705242	0.0149912	-0.0555331		6	99279108	F	I		IGR	shore	chr6:99279317-99283842	NA
cg11257240	-0.0431555	0.0288732	-11.5692	5.29528e-05	0.136958	2.76319	0.0504509	0.00729542	-0.0431555		1	2159351	R	I	SKI	TSS1500	island	chr1:2158212-2161173	NA
cg17290332	-0.0566062	0.0437413	-11.5533	5.33325e-05	0.136958	2.75578	0.0720444	0.0154382	-0.0566062		10	14880008	F	II	CDNF	TSS200	island	chr10:14879769-14881041	NA
cg24773522	-0.0642372	0.0325523	-11.5499	5.34162e-05	0.136958	2.75415	0.0646709	0.000433725	-0.0642372		15	75918163	F	I	SNUPN	5'UTR	island	chr15:75917646-75918212	NA
cg17282836	-0.0558221	0.575412	-11.5452	5.35287e-05	0.136958	2.75197	0.603323	0.547501	-0.0558221		1	1397524	R	II	ATAD3C	Body	shore	chr1:1396085-1396338	NA
cg00466364	-0.0460763	0.0423421	-11.5124	5.43258e-05	0.136958	2.73662	0.0653802	0.0193039	-0.0460763		19	11592764	R	I	ELAVL3	TSS1500	island	chr19:11590295-11593643	TRUE
cg26570179	-0.0716295	0.0630978	-11.5107	5.43669e-05	0.136958	2.73583	0.0989125	0.027283	-0.0716295		8	99960500	R	I	OSR2	5'UTR	island	chr8:99960497-99961438	TRUE
cg06826120	-0.0691754	0.979017	-11.4594	5.56427e-05	0.136958	2.71173	1.0136	0.944429	-0.0691754		14	102422152	F	I		IGR	island	chr14:102422151-102422356	NA
cg12334079	0.0591479	0.118666	11.456	5.57278e-05	0.136958	2.71014	0.0890918	0.14824	0.0591479		1	213562740	R	II		IGR	island	chr1:213562739-213562958	NA
cg14282634	0.0799958	0.904851	11.4314	5.63547e-05	0.136958	2.69851	0.864853	0.944848	0.0799958		1	201680159	F	II	NAV1	Body	opensea		TRUE
cg26403559	-0.0434803	0.028868	-11.4275	5.64544e-05	0.136958	2.69667	0.0506081	0.00712784	-0.0434803		17	17494874	R	I	PEMT	1stExon	island	chr17:17494598-17495505	NA
cg25028308	-0.0770919	0.860805	-11.4258	5.64978e-05	0.136958	2.69587	0.899351	0.822259	-0.0770919		6	33877469	R	I		IGR	opensea		NA
cg04525508	-0.0830476	0.0633537	-11.4069	5.69862e-05	0.136958	2.68691	0.104877	0.0218299	-0.0830476		3	124774877	R	I	HEG1	TSS200	island	chr3:124774246-124775113	NA
cg17495627	-0.0589452	0.912597	-11.4021	5.71102e-05	0.136958	2.68465	0.94207	0.883125	-0.0589452		13	114321698	F	I	GRK1	1stExon	opensea		NA
cg02780400	0.106487	0.592686	11.3926	5.73575e-05	0.136958	2.68015	0.539443	0.645929	0.106487		10	43187469	R	I		IGR	opensea		NA
cg12019614	-0.0516766	0.0827894	-11.3669	5.80346e-05	0.136958	2.66793	0.108628	0.0569511	-0.0516766		19	11353996	R	I	DOCK6	Body	island	chr19:11353960-11354362	TRUE
cg24281668	-0.0681594	0.0844278	-11.3587	5.82517e-05	0.136958	2.66404	0.118508	0.0503481	-0.0681594		12	113661270	F	I	TPCN1	5'UTR	shore	chr12:113659038-113659657	NA
cg12762089	-0.0695056	0.575534	-11.3461	5.85886e-05	0.136958	2.65804	0.610287	0.540781	-0.0695056		11	134395000	F	II		IGR	opensea		NA
cg20778669	0.0920779	0.881652	11.3156	5.9413e-05	0.136958	2.64347	0.835613	0.927691	0.0920779		10	131355217	R	II	MGMT	Body	opensea		NA
cg01770232	-0.0548915	0.695778	-11.3107	5.95473e-05	0.136958	2.64112	0.723224	0.668332	-0.0548915		7	22766155	F	II	IL6	TSS1500	opensea		NA
cg15752043	-0.0565778	0.0678164	-11.2733	6.05788e-05	0.136958	2.62321	0.0961053	0.0395275	-0.0565778		10	120789955	F	II	NANOS1	1stExon	opensea		NA
cg22813744	-0.0457398	0.0300613	-11.2636	6.08496e-05	0.136958	2.61855	0.0529312	0.00719144	-0.0457398		11	77899778	F	I	KCTD21	TSS200	island	chr11:77899564-77899990	NA
cg18912792	-0.0710351	0.0635945	-11.2601	6.09478e-05	0.136958	2.61687	0.099112	0.0280769	-0.0710351		13	92000667	R	II	MIR17HG	Body	island	chr13:91999541-92001441	NA
cg15715337	-0.0723811	0.672904	-11.2464	6.13344e-05	0.136958	2.61027	0.709094	0.636713	-0.0723811		1	85600447	R	II		IGR	opensea		TRUE
cg14699903	-0.0635909	0.296589	-11.2464	6.13348e-05	0.136958	2.61026	0.328385	0.264794	-0.0635909		3	48601227	R	II	UCN2	TSS200	opensea		NA
cg20708135	-0.086064	0.468456	-11.2399	6.15177e-05	0.136958	2.60716	0.511488	0.425424	-0.086064		11	76493489	R	II	TSKU	TSS1500	shore	chr11:76494416-76495672	NA
cg16370446	-0.0595076	0.0481064	-11.2232	6.19951e-05	0.136958	2.59908	0.0778602	0.0183526	-0.0595076		4	15683284	F	I	LOC285550	TSS200	island	chr4:15682921-15683601	NA
cg21544075	0.0720109	0.757235	11.2189	6.21164e-05	0.136958	2.59704	0.72123	0.79324	0.0720109		5	133969657	F	II	SAR1B	TSS1500	shore	chr5:133968214-133968722	NA
cg17216759	-0.0634537	0.95173	-11.2188	6.21217e-05	0.136958	2.59695	0.983457	0.920003	-0.0634537		3	107810361	F	I	CD47	TSS1500	island	chr3:107809375-107810543	NA
cg03487027	-0.0475449	0.981393	-11.1819	6.3191e-05	0.136958	2.57912	1.00517	0.957621	-0.0475449		10	77159055	R	I	ZNF503	Body	island	chr10:77155128-77169600	NA
cg21221054	-0.0593377	0.0567894	-11.1731	6.34504e-05	0.136958	2.57484	0.0864582	0.0271206	-0.0593377		9	94903088	F	I	C9orf44	TSS1500	shore	chr9:94903572-94903827	NA
cg26192556	-0.0510094	0.320089	-11.172	6.34809e-05	0.136958	2.57434	0.345594	0.294585	-0.0510094		5	101834780	R	II	SLCO6A1	TSS200	shore	chr5:101834354-101834740	NA
cg19414967	0.105876	0.269336	11.1634	6.37343e-05	0.136958	2.57017	0.216398	0.322274	0.105876		8	49468296	F	II		IGR	shore	chr8:49468683-49468959	TRUE
cg26578621	-0.0430353	0.0248178	-11.1549	6.39884e-05	0.136958	2.56602	0.0463354	0.00330014	-0.0430353		11	110583377	R	I	ARHGAP20	5'UTR	island	chr11:110581839-110583883	NA
cg25248445	0.107495	0.48673	11.1407	6.44121e-05	0.136958	2.55911	0.432983	0.540478	0.107495		2	68880245	F	II	PROKR1	Body	shelf	chr2:68882342-68882574	TRUE
cg14199276	-0.0889826	0.0568513	-11.1335	6.46285e-05	0.136958	2.55561	0.101343	0.01236	-0.0889826		9	140117005	F	I	RNF208	TSS1500	island	chr9:140115986-140118466	NA
cg16195878	-0.1087	0.650523	-11.1224	6.49619e-05	0.136958	2.55022	0.704873	0.596173	-0.1087		3	63612034	F	II		IGR	opensea		TRUE
cg05602161	0.0695849	0.831141	11.1221	6.49728e-05	0.136958	2.55005	0.796348	0.865933	0.0695849		6	41855268	F	II	USP49	5'UTR	opensea		TRUE
cg14503180	-0.10373	0.0474246	-11.1142	6.5212e-05	0.136958	2.5462	0.0992899	-0.0044406	-0.10373		11	46354630	F	I	DGKZ	TSS200	island	chr11:46354091-46355190	TRUE
cg17376957	-0.124383	0.0552193	-11.106	6.54621e-05	0.136958	2.5422	0.117411	-0.00697205	-0.124383		17	16284707	F	I	UBB	5'UTR	island	chr17:16283927-16284768	NA
cg03705784	0.141968	0.291441	11.1033	6.55449e-05	0.136958	2.54087	0.220457	0.362425	0.141968		11	95888212	F	II	MAML2	Body	opensea		TRUE
cg25282951	-0.060635	0.0981614	-11.0976	6.57189e-05	0.136958	2.5381	0.128479	0.0678439	-0.060635		1	15095376	R	I	KIAA1026	Body	opensea		TRUE
cg12810212	-0.0756972	0.0738228	-11.0861	6.60726e-05	0.136958	2.53248	0.111671	0.0359742	-0.0756972		2	232379626	R	I	C2orf52	TSS1500	island	chr2:232378948-232379666	NA
cg02372889	-0.115102	0.0655198	-11.0788	6.62978e-05	0.136958	2.52892	0.123071	0.00796896	-0.115102		19	36247523	F	I	HSPB6	Body	island	chr19:36246328-36247982	NA
cg17771031	-0.0522105	0.641488	-11.0578	6.69546e-05	0.136958	2.51859	0.667593	0.615383	-0.0522105		20	44875334	R	I	CDH22	Body	island	chr20:44875253-44875454	NA
cg05413061	0.0513215	0.128583	11.0443	6.73777e-05	0.136958	2.51199	0.102922	0.154243	0.0513215		3	16225307	F	II	GALNTL2	Body	opensea		TRUE
cg09248482	-0.0468279	0.0362837	-11.0205	6.81341e-05	0.136958	2.50029	0.0596977	0.0128697	-0.0468279		10	116853468	R	I	ATRNL1	5'UTR	island	chr10:116852261-116854094	NA
cg09361488	-0.10169	0.0706435	-11.0011	6.87597e-05	0.136958	2.49071	0.121489	0.0197983	-0.10169		1	12677666	R	I	DHRS3	5'UTR	island	chr1:12676983-12678642	NA
cg20392240	-0.0586137	0.974836	-10.9995	6.88108e-05	0.136958	2.48993	1.00414	0.945529	-0.0586137		8	104383724	R	I	CTHRC1	TSS200	island	chr8:104383409-104384109	NA
cg09042026	-0.0421293	0.0468612	-10.9989	6.88296e-05	0.136958	2.48965	0.0679258	0.0257965	-0.0421293		8	104311079	F	I	FZD6	5'UTR	island	chr8:104310809-104311620	NA
cg27466104	0.110093	0.194546	10.9972	6.88876e-05	0.136958	2.48876	0.139499	0.249592	0.110093		17	75117335	R	II		IGR	opensea		TRUE
cg18589481	-0.0603767	0.0413031	-10.9837	6.93241e-05	0.136958	2.48214	0.0714915	0.0111147	-0.0603767		6	30647034	R	I	KIAA1949	Body	opensea		NA
cg09541379	-0.0785501	0.0716475	-10.9726	6.96909e-05	0.136958	2.4766	0.110923	0.0323725	-0.0785501		10	105212249	R	I	CALHM2	TSS200	island	chr10:105211950-105212306	TRUE
cg00410872	-0.0497251	0.0703652	-10.951	7.04057e-05	0.136958	2.46589	0.0952277	0.0455026	-0.0497251		20	62127517	R	I	EEF1A2	Body	island	chr20:62127243-62127735	NA
cg17097782	-0.0811254	0.0579848	-10.9487	7.04798e-05	0.136958	2.46479	0.0985475	0.0174221	-0.0811254		2	19551860	R	I	OSR1	3'UTR	island	chr2:19551735-19551961	NA
cg11856822	-0.0500578	0.0278893	-10.9385	7.08205e-05	0.136958	2.45973	0.0529182	0.00286041	-0.0500578		1	247274777	R	I	C1orf229	1stExon	island	chr1:247274585-247275757	NA
cg19656070	-0.0792844	0.052572	-10.9323	7.10294e-05	0.136958	2.45664	0.0922142	0.0129298	-0.0792844		17	3571978	R	I	TMEM93	TSS200	island	chr17:3571224-3572618	NA
cg16848929	0.0580264	0.860971	10.9266	7.1223e-05	0.136958	2.45378	0.831958	0.889985	0.0580264		10	98354490	R	II	PIK3AP1	3'UTR	opensea		NA
cg01070985	-0.057778	0.0429524	-10.9206	7.14243e-05	0.136958	2.45082	0.0718414	0.0140633	-0.057778		17	1957968	F	I	HIC1	TSS1500	island	chr17:1952919-1962328	NA
cg05304531	-0.0529093	0.957717	-10.8866	7.25879e-05	0.136958	2.43384	0.984172	0.931262	-0.0529093		1	26797576	F	I	DHDDS	3'UTR	shore	chr1:26798366-26799842	TRUE
cg03532263	0.0610537	0.772391	10.8795	7.28314e-05	0.136958	2.43032	0.741864	0.802918	0.0610537		14	103012356	R	I		IGR	shore	chr14:103010784-103011625	TRUE
cg09084829	-0.0691322	0.696531	-10.8712	7.31204e-05	0.136958	2.42616	0.731097	0.661965	-0.0691322		1	211307408	F	II	KCNH1	5'UTR	island	chr1:211306667-211307675	TRUE
cg14267095	-0.0482129	0.0377047	-10.854	7.37209e-05	0.136958	2.41756	0.0618111	0.0135982	-0.0482129		9	37026445	R	I	PAX5	Body	island	chr9:37026222-37028014	TRUE
cg09560096	-0.0707466	0.656144	-10.8481	7.39284e-05	0.136958	2.41461	0.691518	0.620771	-0.0707466		2	219527018	F	II	BCS1L	Body	shelf	chr2:219523901-219524577	NA
cg07988820	-0.0626321	0.0375377	-10.845	7.4037e-05	0.136958	2.41306	0.0688537	0.00622165	-0.0626321		12	82153109	R	I	PPFIA2	TSS200	shore	chr12:82152320-82152674	NA
cg25928447	-0.0579726	0.917662	-10.8274	7.46626e-05	0.136958	2.40421	0.946648	0.888676	-0.0579726		17	72439217	R	I	GPRC5C	Body	shelf	chr17:72442927-72443194	NA
cg22044901	-0.0815163	0.0543142	-10.7987	7.56962e-05	0.136958	2.38975	0.0950723	0.013556	-0.0815163		15	68126292	R	I		IGR	island	chr15:68126022-68126569	TRUE
cg11395414	0.0530368	0.794846	10.7979	7.57249e-05	0.136958	2.38935	0.768328	0.821364	0.0530368		19	39443284	F	I	FBXO17	5'UTR	shelf	chr19:39440404-39441011	NA
cg00701946	-0.0801464	0.0394839	-10.7949	7.58325e-05	0.136958	2.38785	0.0795571	-0.000589276	-0.0801464		2	54087200	F	I	LOC100302652	TSS200	island	chr2:54086776-54087266	TRUE
cg16353350	0.0730938	0.855733	10.7931	7.5899e-05	0.136958	2.38693	0.819186	0.89228	0.0730938		10	75683980	F	II	C10orf55	TSS1500	opensea		TRUE
cg05352838	-0.0513723	0.87596	-10.7726	7.66475e-05	0.136958	2.3766	0.901646	0.850274	-0.0513723		6	33384391	R	II	CUTA	3'UTR	shore	chr6:33385678-33386262	NA
cg26245697	0.0916863	0.220756	10.7658	7.68971e-05	0.136958	2.37318	0.174913	0.266599	0.0916863		19	2282203	R	I	C19orf35	TSS200	shelf	chr19:2278605-2278848	TRUE
cg27065478	-0.127244	0.579314	-10.7622	7.7032e-05	0.136958	2.37133	0.642936	0.515692	-0.127244		8	1310451	R	II		IGR	shore	chr8:1311387-1311626	NA
cg00931944	-0.0925891	0.685945	-10.7563	7.72514e-05	0.136958	2.36834	0.732239	0.63965	-0.0925891		8	1310046	F	II		IGR	shore	chr8:1311387-1311626	NA
cg02996869	-0.0664335	0.077108	-10.7444	7.7693e-05	0.136958	2.36233	0.110325	0.0438912	-0.0664335		1	82267171	F	II	LPHN2	5'UTR	island	chr1:82265998-82269048	NA
cg10853637	-0.11076	0.0520565	-10.736	7.80095e-05	0.136958	2.35805	0.107437	-0.00332355	-0.11076		6	1312511	F	I	FOXQ1	TSS200	island	chr6:1311068-1314220	NA
cg17106222	-0.079255	0.0477128	-10.7278	7.83153e-05	0.136958	2.35393	0.0873403	0.00808529	-0.079255		13	33590343	F	I	KL	TSS1500	island	chr13:33589928-33591428	TRUE
cg09245302	-0.0553938	0.962578	-10.7231	7.84946e-05	0.136958	2.35152	0.990275	0.934881	-0.0553938		17	80294560	F	I		IGR	shelf	chr17:80291020-80292394	NA
cg25789277	-0.152416	0.160813	-10.7177	7.87009e-05	0.136958	2.34875	0.237021	0.0846048	-0.152416		3	125677281	F	I		IGR	island	chr3:125677127-125678408	NA
cg22839075	-0.153654	0.0987611	-10.6962	7.95205e-05	0.136958	2.33783	0.175588	0.0219343	-0.153654		3	12045461	R	I	SYN2	TSS1500	shore	chr3:12045652-12046627	NA
cg05964600	-0.0773207	0.933219	-10.696	7.95295e-05	0.136958	2.33771	0.971879	0.894558	-0.0773207		5	45288543	F	II	HCN1	Body	opensea		TRUE
cg05277141	-0.0480714	0.0532335	-10.6952	7.95579e-05	0.136958	2.33734	0.0772691	0.0291978	-0.0480714		17	80656644	F	I	RAB40B	TSS200	island	chr17:80655335-80657183	NA
cg22728128	0.0882997	0.785949	10.6865	7.98941e-05	0.136958	2.33289	0.741799	0.830098	0.0882997		1	112299491	F	I	DDX20	Body	shore	chr1:112298041-112298992	NA
cg25003777	-0.0451848	0.0569013	-10.6795	8.0165e-05	0.136958	2.32932	0.0794937	0.0343089	-0.0451848		6	2841626	R	II	SERPINB1	5'UTR	shore	chr6:2841810-2842273	TRUE
cg04914832	-0.0510675	0.749517	-10.6755	8.032e-05	0.136958	2.32728	0.775051	0.723984	-0.0510675		1	2828293	F	II		IGR	island	chr1:2827785-2828294	NA
cg05857999	0.0540992	0.850304	10.6719	8.04613e-05	0.136958	2.32543	0.823254	0.877353	0.0540992		6	31650760	R	I		IGR	island	chr6:31650648-31651292	NA
cg04433354	0.0582054	0.742981	10.6686	8.05878e-05	0.136958	2.32377	0.713879	0.772084	0.0582054		6	31922367	F	I	RDBP	Body	opensea		NA
cg05032348	-0.0457114	0.850481	-10.6642	8.07606e-05	0.136958	2.32151	0.873337	0.827626	-0.0457114		11	71715168	F	II	NUMA1	Body	opensea		NA
cg19207017	0.0939115	0.574043	10.6524	8.12242e-05	0.136958	2.31547	0.527087	0.620999	0.0939115		10	104316063	R	II	SUFU	Body	opensea		TRUE
cg12031863	-0.0443463	0.0792827	-10.6376	8.18097e-05	0.136958	2.30789	0.101456	0.0571095	-0.0443463		16	4587854	R	II	C16orf5	5'UTR	island	chr16:4587836-4588890	NA
cg08119231	-0.0552678	0.0733305	-10.6368	8.18432e-05	0.136958	2.30746	0.100964	0.0456966	-0.0552678		1	220921216	R	II	MOSC2	TSS1500	shore	chr1:220921411-220922176	NA
cg18912160	0.188488	0.628321	10.634	8.19523e-05	0.136958	2.30606	0.534077	0.722565	0.188488		10	3281074	R	I		IGR	opensea		NA
cg25716786	-0.0553697	0.0580716	-10.6333	8.1981e-05	0.136958	2.30569	0.0857565	0.0303868	-0.0553697		12	498630	R	II	KDM5A	TSS200	island	chr12:498098-498920	NA
cg25104512	-0.131942	0.0819291	-10.6322	8.20257e-05	0.136958	2.30511	0.1479	0.0159582	-0.131942		3	46735454	F	I	ALS2CL	TSS1500	island	chr3:46734731-46735717	NA
cg08414809	-0.0494557	0.878054	-10.6249	8.2315e-05	0.136958	2.30139	0.902782	0.853326	-0.0494557		22	45959202	F	I	FBLN1	Body	opensea		NA
cg06530338	-0.14394	0.104195	-10.6144	8.27388e-05	0.136958	2.29597	0.176165	0.0322245	-0.14394		2	19561612	F	I		IGR	island	chr2:19560963-19561650	NA
cg19641747	-0.064749	0.484163	-10.605	8.31153e-05	0.136958	2.29118	0.516537	0.451788	-0.064749		5	33832949	R	II	ADAMTS12	Body	opensea		TRUE
cg22563742	-0.0534063	0.577519	-10.6037	8.31688e-05	0.136958	2.2905	0.604222	0.550816	-0.0534063		12	185946	F	II	IQSEC3	Body	shore	chr12:186863-187610	NA
cg01355757	0.0964607	0.862709	10.5937	8.35749e-05	0.136958	2.28535	0.814479	0.910939	0.0964607		2	74272773	R	II	TET3	TSS1500	opensea		NA
cg04431844	-0.0779173	0.745577	-10.5907	8.36981e-05	0.136958	2.2838	0.784536	0.706618	-0.0779173		17	39580691	F	II	KRT37	1stExon	opensea		NA
cg05141432	0.0642838	0.85037	10.5788	8.41847e-05	0.136958	2.27767	0.818228	0.882512	0.0642838		3	81812214	R	II	GBE1	TSS1500	shore	chr3:81810315-81810953	NA
cg06703332	-0.0511351	0.0641371	-10.5665	8.46932e-05	0.136958	2.27131	0.0897047	0.0385696	-0.0511351		1	27854955	F	II		IGR	island	chr1:27854416-27854963	TRUE
cg14032732	0.0842619	0.818776	10.5645	8.47757e-05	0.136958	2.27028	0.776645	0.860907	0.0842619		10	11784473	F	I	ECHDC3	1stExon	island	chr10:11784407-11784937	NA
cg12012871	-0.0432074	0.785948	-10.5594	8.49874e-05	0.136958	2.26765	0.807552	0.764344	-0.0432074		21	43180048	R	II	RIPK4	Body	shelf	chr21:43176662-43176894	NA
cg16246961	-0.0599731	0.0335776	-10.5535	8.52302e-05	0.136958	2.26463	0.0635642	0.00359101	-0.0599731		19	58459139	R	I	ZNF256	TSS200	island	chr19:58458686-58459219	NA
cg12665669	-0.0464009	0.0781053	-10.5401	8.57931e-05	0.136958	2.25767	0.101306	0.0549048	-0.0464009		1	4716313	R	I	AJAP1	Body	island	chr1:4713989-4716555	NA
cg07097722	0.0451252	0.739828	10.5329	8.60958e-05	0.136958	2.25395	0.717265	0.76239	0.0451252		20	43247325	F	I	PKIG	3'UTR	opensea		NA
cg02870741	-0.0430276	0.846665	-10.5253	8.64161e-05	0.136958	2.25002	0.868179	0.825152	-0.0430276		19	16272369	F	II	CIB3	Body	opensea		TRUE
cg00660384	-0.0576299	0.84756	-10.5223	8.65467e-05	0.136958	2.24843	0.876375	0.818745	-0.0576299		10	43746736	R	I	RASGEF1A	5'UTR	opensea		TRUE
cg22160448	0.0563191	0.876574	10.5216	8.65735e-05	0.136958	2.2481	0.848415	0.904734	0.0563191		5	170734856	F	I	TLX3	TSS1500	shore	chr5:170735169-170739863	TRUE
cg07311521	-0.053543	0.0349696	-10.519	8.66867e-05	0.136958	2.24672	0.0617411	0.00819814	-0.053543		7	55086164	F	I	EGFR	TSS1500	island	chr7:55086141-55088105	NA
cg04273299	0.0989758	0.879327	10.5146	8.68703e-05	0.136958	2.24448	0.82984	0.928815	0.0989758		8	134521130	F	II	ST3GAL1	5'UTR	opensea		TRUE
cg14509761	-0.0739439	0.766326	-10.5045	8.7304e-05	0.136958	2.23921	0.803298	0.729354	-0.0739439		10	134664471	R	II		IGR	opensea		NA
cg17626960	0.0637521	0.869974	10.4745	8.86022e-05	0.136958	2.22359	0.838098	0.90185	0.0637521		6	32116918	R	II	PRRT1	3'UTR	island	chr6:32116590-32117229	NA
cg03451670	-0.054661	0.044034	-10.4474	8.97945e-05	0.136958	2.20944	0.0713645	0.0167035	-0.054661		2	236579469	R	I	AGAP1	Body	island	chr2:236578080-236580153	TRUE
cg05938285	-0.0694249	0.0495661	-10.4325	9.04553e-05	0.136958	2.20168	0.0842786	0.0148536	-0.0694249		3	196695938	F	II	PIGZ	TSS1500	island	chr3:196695319-196697065	NA
cg24425021	-0.065181	0.0394319	-10.4225	9.09062e-05	0.136958	2.19641	0.0720224	0.0068414	-0.065181		13	79177520	R	I	POU4F1	5'UTR	island	chr13:79175610-79177985	NA
cg24474484	0.0654323	0.913224	10.4215	9.09511e-05	0.136958	2.19589	0.880508	0.94594	0.0654323		6	45446772	F	II	RUNX2	Body	opensea		TRUE
cg25509467	-0.0622763	0.654744	-10.4064	9.16319e-05	0.136958	2.18799	0.685882	0.623605	-0.0622763		20	30622849	R	II		IGR	shelf	chr20:30618793-30619138	NA
cg17642873	-0.0440866	0.0261121	-10.4063	9.16396e-05	0.136958	2.1879	0.0481554	0.0040688	-0.0440866		17	62915566	R	I	LRRC37A3	TSS1500	island	chr17:62915055-62916037	NA
cg10270719	-0.0537517	0.0412203	-10.4009	9.18829e-05	0.136958	2.18509	0.0680962	0.0143444	-0.0537517		2	25564402	R	I	DNMT3A	5'UTR	shore	chr2:25565091-25565604	NA
cg22678674	0.064274	0.743334	10.3981	9.20103e-05	0.136958	2.18362	0.711197	0.775471	0.064274		20	16552305	F	I	KIF16B	Body	shore	chr20:16553836-16554260	NA
cg15681981	0.0991666	0.703249	10.3948	9.2161e-05	0.136958	2.18188	0.653665	0.752832	0.0991666		17	42833328	F	II		IGR	shelf	chr17:42835776-42836242	NA
cg23682934	0.0903581	0.588307	10.3847	9.26258e-05	0.136958	2.17655	0.543128	0.633486	0.0903581		17	42885322	R	II	GJC1	5'UTR	opensea		NA
cg27058763	-0.0693837	0.338573	-10.3721	9.32071e-05	0.136958	2.16992	0.373265	0.303881	-0.0693837		11	72411400	R	II	ARAP1	Body	shelf	chr11:72408050-72408513	NA
cg26010734	0.053291	0.889933	10.3709	9.32615e-05	0.136958	2.1693	0.863288	0.916579	0.053291		19	15344046	R	I	EPHX3	TSS200	shore	chr19:15344091-15344419	NA
cg20927395	0.060924	0.823362	10.37	9.33039e-05	0.136958	2.16882	0.7929	0.853824	0.060924		3	115120356	R	II		IGR	opensea		TRUE
cg06951326	-0.047571	0.525227	-10.3494	9.42659e-05	0.136958	2.15794	0.549012	0.501441	-0.047571		7	142636518	F	II	C7orf34	TSS200	opensea		NA
cg00147160	-0.0469331	0.782451	-10.3381	9.47964e-05	0.136958	2.15199	0.805917	0.758984	-0.0469331		1	26503991	F	II	CNKSR1	Body	opensea		TRUE
cg25886382	0.0659289	0.403124	10.3322	9.50752e-05	0.136958	2.14887	0.370159	0.436088	0.0659289		13	26760664	R	I		IGR	island	chr13:26760421-26760892	NA
cg20692980	0.0949283	0.213834	10.3302	9.51724e-05	0.136958	2.14779	0.16637	0.261299	0.0949283		1	213562778	R	II		IGR	island	chr1:213562739-213562958	NA
cg03269060	-0.0603234	0.0311435	-10.3289	9.52307e-05	0.136958	2.14714	0.0613052	0.000981808	-0.0603234		3	158450208	R	I	RARRES1	5'UTR	island	chr3:158449795-158450597	TRUE
cg17291521	-0.0531182	0.0545241	-10.3271	9.53167e-05	0.136958	2.14618	0.0810832	0.027965	-0.0531182		5	50260045	F	I		IGR	opensea		NA
cg23236554	-0.0612252	0.051408	-10.3223	9.55478e-05	0.136958	2.14361	0.0820206	0.0207954	-0.0612252		5	132947501	R	I	FSTL4	5'UTR	island	chr5:132946744-132948467	TRUE
cg16511795	0.087595	0.639333	10.3061	9.6321e-05	0.136958	2.13506	0.595536	0.683131	0.087595		4	3535009	R	II	LRPAP1	TSS1500	shore	chr4:3533643-3534788	NA
cg10241147	-0.0528798	0.0516824	-10.295	9.68594e-05	0.136958	2.12914	0.0781223	0.0252424	-0.0528798		1	26147310	F	I	FAM54B	TSS200	island	chr1:26146122-26147349	NA
cg03277974	0.130345	0.806606	10.2906	9.70716e-05	0.136958	2.12682	0.741434	0.871779	0.130345		5	94617750	F	II	MCTP1	Body	shore	chr5:94619459-94621121	NA
cg13344169	0.0672565	0.169847	10.2757	9.77991e-05	0.136958	2.11889	0.136219	0.203475	0.0672565		17	71161178	F	I	SSTR2	1stExon	island	chr17:71160922-71162350	NA
cg13418839	0.0762886	0.897164	10.266	9.82779e-05	0.136958	2.1137	0.85902	0.935308	0.0762886		17	37798877	R	II	STARD3	5'UTR	opensea		TRUE
cg21559716	-0.0532111	0.8175	-10.2658	9.82893e-05	0.136958	2.11358	0.844105	0.790894	-0.0532111		2	96944236	F	II	SNRNP200	Body	opensea		NA
cg26137971	-0.0663409	0.936723	-10.2574	9.8703e-05	0.136958	2.10912	0.969894	0.903553	-0.0663409		22	50920013	F	I	ADM2	5'UTR	island	chr22:50919453-50920376	NA
cg14089881	0.0601764	0.738678	10.2433	9.94061e-05	0.136958	2.10157	0.70859	0.768766	0.0601764		1	6296630	F	I	ICMT	TSS1500	shore	chr1:6295528-6296261	NA
cg14643520	-0.0710193	0.0407694	-10.2424	9.9449e-05	0.136958	2.10111	0.076279	0.0052597	-0.0710193		3	141595277	R	I	ATP1B3	TSS200	island	chr3:141594486-141596288	NA
cg07997076	-0.0515431	0.0658345	-10.2343	9.98554e-05	0.136958	2.09678	0.0916061	0.0400629	-0.0515431		13	21286934	R	I	IL17D	Body	opensea		TRUE
cg04852275	-0.0800557	0.685726	-10.2275	0.000100195	0.136958	2.09317	0.725754	0.645698	-0.0800557		1	22211623	R	II	HSPG2	Body	shore	chr1:22210992-22211318	NA
cg11361049	0.114835	0.675457	10.2128	0.000100941	0.136958	2.08528	0.61804	0.732875	0.114835		6	32059166	F	II	TNXB	Body	shelf	chr6:32055067-32055601	NA
cg04098263	0.139411	0.869134	10.2027	0.00010146	0.136958	2.07984	0.799428	0.938839	0.139411		6	2382649	F	II		IGR	opensea		NA
cg14365143	-0.0417024	0.920804	-10.1965	0.000101773	0.136958	2.07656	0.941656	0.899953	-0.0417024		21	48088046	R	II		IGR	island	chr21:48087200-48088106	TRUE
cg14865907	-0.0743153	0.139574	-10.1945	0.000101876	0.136958	2.07548	0.176731	0.102416	-0.0743153		19	18682151	F	I	UBA52	TSS1500	shore	chr19:18682374-18683034	NA
cg19899694	-0.0764681	0.0414314	-10.1782	0.000102723	0.136958	2.06668	0.0796655	0.00319737	-0.0764681		10	135237140	F	I	SPRN	Body	island	chr10:135236687-135238237	NA
cg00904580	0.0396239	0.729291	10.1704	0.000103126	0.136958	2.06251	0.709479	0.749103	0.0396239		17	74113667	R	II		IGR	shelf	chr17:74117508-74118380	NA
cg09966635	0.0966817	0.712886	10.1703	0.000103133	0.136958	2.06244	0.664545	0.761227	0.0966817		6	29630719	F	I	MOG	Body	opensea		NA
cg17869161	0.0563114	0.220295	10.17	0.000103149	0.136958	2.06227	0.192139	0.24845	0.0563114		8	145729373	F	II	GPT	TSS200	shore	chr8:145730390-145732205	NA
cg25422351	-0.0734638	0.0434363	-10.163	0.000103513	0.136958	2.05852	0.0801682	0.00670444	-0.0734638		11	119234844	F	I	USP2	1stExon	island	chr11:119234480-119235214	NA
cg01464730	-0.0886811	0.902967	-10.1538	0.000103998	0.136958	2.05355	0.947308	0.858627	-0.0886811		17	78809873	F	II	RPTOR	Body	opensea		NA
cg01794156	-0.0795366	0.0423739	-10.1531	0.000104034	0.136958	2.05319	0.0821422	0.00260559	-0.0795366		11	397077	F	I	PKP3	Body	island	chr11:396685-397462	NA
cg16477774	-0.0655488	0.062519	-10.1491	0.000104244	0.136958	2.05104	0.0952934	0.0297446	-0.0655488		11	65325249	R	I	LTBP3	1stExon	island	chr11:65325081-65326209	NA
cg15740366	-0.0609523	0.0444209	-10.1485	0.000104276	0.136958	2.05071	0.074897	0.0139447	-0.0609523		7	128049868	R	I	IMPDH1	1stExon	island	chr7:128049499-128050488	NA
cg01418539	0.0625928	0.911388	10.1336	0.000105071	0.136958	2.04263	0.880092	0.942685	0.0625928		2	173098736	R	II		IGR	shore	chr2:173099482-173100098	NA
cg23060872	-0.099361	0.0664305	-10.1249	0.000105535	0.136958	2.03794	0.116111	0.01675	-0.099361		2	71205685	R	I	ANKRD53	1stExon	island	chr2:71205563-71206529	TRUE
cg23515892	-0.0556834	0.0382207	-10.1241	0.000105576	0.136958	2.03753	0.0660624	0.010379	-0.0556834		4	6718196	F	I	CNO	1stExon	island	chr4:6717899-6718549	NA
cg05744675	-0.0425616	0.963915	-10.1189	0.000105854	0.136958	2.03472	0.985196	0.942634	-0.0425616		16	88717723	F	I	CYBA	TSS1500	shore	chr16:88716989-88717606	NA
cg07046870	0.124423	0.821929	10.1188	0.000105862	0.136958	2.03464	0.759718	0.88414	0.124423		3	122803153	F	II	PDIA5	Body	opensea		TRUE
cg15124820	-0.075803	0.207194	-10.1129	0.000106181	0.136958	2.03144	0.245096	0.169293	-0.075803		3	126703827	R	I		IGR	shore	chr3:126701372-126703284	TRUE
cg04851742	-0.0811431	0.594575	-10.1122	0.000106216	0.136958	2.03109	0.635147	0.554004	-0.0811431		13	28503508	R	II		IGR	shore	chr13:28501859-28502090	NA
cg00096065	0.0491523	0.898379	10.1039	0.000106665	0.136958	2.02659	0.873803	0.922955	0.0491523		5	150034405	R	II	SYNPO	Body	shore	chr5:150035968-150036629	NA
cg17941330	-0.0661438	0.566237	-10.1019	0.000106778	0.136958	2.02547	0.599308	0.533165	-0.0661438		1	147245494	R	II	GJA5	TSS200	opensea		TRUE
cg10576459	-0.0461962	0.965348	-10.0955	0.000107124	0.136958	2.02202	0.988446	0.94225	-0.0461962		17	7544280	R	I		IGR	opensea		NA
cg27172557	0.13967	0.288646	10.0923	0.000107299	0.136958	2.02028	0.218812	0.358481	0.13967		14	91012362	F	II	TTC7B	Body	opensea		TRUE
cg26195683	-0.0482472	0.0353549	-10.0913	0.000107354	0.136958	2.01974	0.0594785	0.0112313	-0.0482472		5	1667958	R	I		IGR	island	chr5:1667187-1668081	TRUE
cg10026473	-0.067929	0.0343729	-10.0884	0.000107511	0.136958	2.01817	0.0683374	0.000408436	-0.067929		1	45792540	F	I	HPDL	TSS200	island	chr1:45792419-45793301	NA
cg18305031	0.0553908	0.817374	10.0802	0.000107965	0.136958	2.01369	0.789678	0.845069	0.0553908		19	3982603	F	II	SNORD37	TSS200	shore	chr19:3982824-3983190	NA
cg14119263	-0.0489942	0.0389011	-10.0775	0.000108114	0.136958	2.01222	0.0633982	0.014404	-0.0489942		10	5708327	R	I	ASB13	Body	island	chr10:5707980-5708798	NA
cg15909132	-0.0414907	0.975262	-10.0764	0.000108175	0.136958	2.01162	0.996008	0.954517	-0.0414907		17	42431109	F	I	FAM171A2	Body	island	chr17:42431092-42432555	NA
cg08108321	-0.0432054	0.0406999	-10.0568	0.000109262	0.136958	2.00096	0.0623027	0.0190972	-0.0432054		17	40713991	R	I	COASY	TSS200	shore	chr17:40714087-40715282	NA
cg20448966	-0.0374294	0.0290773	-10.0553	0.000109347	0.136958	2.00013	0.047792	0.0103626	-0.0374294		17	79651138	R	I	ARL16	TSS200	island	chr17:79650194-79651447	NA
cg16371080	0.0390754	0.808704	10.0501	0.000109634	0.136958	1.99734	0.789166	0.828241	0.0390754		4	3309069	R	I		IGR	shore	chr4:3310005-3310235	NA
cg05129930	-0.0418482	0.045092	-10.045	0.000109924	0.136958	1.99452	0.0660161	0.0241679	-0.0418482		21	45719797	R	II	PFKL	TSS200	island	chr21:45719515-45720564	NA
cg17002428	0.0374915	0.726539	10.0439	0.000109987	0.136958	1.99391	0.707793	0.745285	0.0374915		1	3778271	F	II	DFFB	Body	shelf	chr1:3773187-3774465	NA
cg11639849	-0.110924	0.0559529	-10.0435	0.000110007	0.136958	1.99372	0.111415	0.000490826	-0.110924		5	139927471	R	I	EIF4EBP3	Body	island	chr5:139927157-139927491	NA
cg21210531	-0.0756191	0.0594193	-10.0406	0.000110172	0.136958	1.99212	0.0972288	0.0216097	-0.0756191		1	235105604	F	I		IGR	opensea		NA
cg17298788	-0.0626445	0.745467	-10.0395	0.00011023	0.136958	1.99156	0.776789	0.714144	-0.0626445		1	3491634	R	II	MEGF6	Body	opensea		NA
cg05385047	-0.0495987	0.0373095	-10.0342	0.000110533	0.136958	1.98864	0.0621088	0.0125101	-0.0495987		10	21783930	F	I	C10orf114	3'UTR	island	chr10:21783198-21786420	NA
cg08867893	-0.0539171	0.0353363	-10.0319	0.000110661	0.136958	1.9874	0.0622949	0.00837782	-0.0539171		10	64134160	R	I	ZNF365	5'UTR	island	chr10:64133789-64134420	NA
cg24937727	-0.0888719	0.937358	-10.0263	0.000110983	0.136958	1.9843	0.981794	0.892922	-0.0888719		19	11517079	F	I	RGL3	Body	island	chr19:11517059-11517284	NA
cg03363478	0.0667916	0.890863	10.024	0.000111111	0.136958	1.98308	0.857467	0.924259	0.0667916		6	170268808	R	I		IGR	opensea		NA
cg24189745	0.0441643	0.869386	10.0237	0.000111128	0.136958	1.98291	0.847303	0.891468	0.0441643		22	45661707	R	II		IGR	shelf	chr22:45664580-45664820	NA
cg19045970	-0.0501442	0.0665222	-10.0224	0.000111201	0.136958	1.98221	0.0915943	0.0414501	-0.0501442		6	29911091	R	II	HLA-A	Body	island	chr6:29910202-29911367	NA
cg13419713	-0.161784	0.120194	-10.021	0.000111284	0.136958	1.98141	0.201086	0.0393016	-0.161784		19	18059878	F	I		IGR	island	chr19:18059849-18060148	NA
cg17655624	-0.0555134	0.235661	-10.0034	0.000112294	0.136958	1.97178	0.263418	0.207905	-0.0555134		12	54785320	R	I	ZNF385A	TSS1500	shore	chr12:54784900-54785238	NA
cg03039843	-0.0614724	0.842094	-10.0009	0.000112434	0.136958	1.97045	0.87283	0.811358	-0.0614724		19	49055390	R	II	SULT2B1	TSS200	opensea		NA
cg11982072	-0.0447962	0.0896561	-9.98979	0.00011308	0.136958	1.96433	0.112054	0.067258	-0.0447962		20	61051348	R	I	GATA5	TSS1500	island	chr20:61049361-61051897	NA
cg25804359	-0.118929	0.533668	-9.9868	0.000113254	0.136958	1.96269	0.593132	0.474203	-0.118929		2	2703296	F	II		IGR	opensea		TRUE
cg14592406	-0.0374449	0.0191505	-9.9806	0.000113616	0.136958	1.95928	0.037873	0.000428068	-0.0374449		12	121078658	F	I	CABP1	1stExon	island	chr12:121078161-121079483	TRUE
cg01182895	-0.0457078	0.78449	-9.97962	0.000113674	0.136958	1.95874	0.807344	0.761636	-0.0457078		10	13512177	F	II	BEND7	Body	shore	chr10:13513907-13514169	NA
cg16066641	-0.0378239	0.0233353	-9.97953	0.000113679	0.136958	1.95869	0.0422473	0.00442338	-0.0378239		2	27435215	F	I	SLC5A6	TSS200	island	chr2:27434432-27435720	NA
cg20435150	-0.0395473	0.0247903	-9.97129	0.000114163	0.136958	1.95416	0.044564	0.00501667	-0.0395473		7	2443076	R	I	CHST12	TSS200	island	chr7:2442792-2444011	NA
cg12837552	-0.1546	0.0667593	-9.97028	0.000114222	0.136958	1.95361	0.144059	-0.0105405	-0.1546		17	17687422	R	I	RAI1	5'UTR	shore	chr17:17685016-17687240	TRUE
cg07015221	-0.046914	0.490001	-9.96588	0.000114481	0.136958	1.95119	0.513458	0.466545	-0.046914		5	1034307	R	II	NKD2	Body	shelf	chr5:1037964-1038426	NA
cg01211137	0.114252	0.585374	9.96115	0.000114761	0.136958	1.94858	0.528248	0.6425	0.114252		11	13993807	R	II	SPON1	Body	opensea		TRUE
cg08867471	0.102264	0.410528	9.95471	0.000115143	0.136958	1.94504	0.359395	0.46166	0.102264		5	56738244	R	II		IGR	opensea		TRUE
cg04767880	-0.0585105	0.839431	-9.94777	0.000115556	0.136958	1.94121	0.868687	0.810176	-0.0585105		17	18022509	F	II	MYO15A	Body	island	chr17:18022195-18024868	NA
cg22037648	-0.0572477	0.0405163	-9.94759	0.000115566	0.136958	1.94112	0.0691401	0.0118924	-0.0572477		3	50311009	R	I	SEMA3B	Body	island	chr3:50310445-50311397	NA
cg23701012	0.058446	0.784218	9.93905	0.000116077	0.136958	1.9364	0.754995	0.813441	0.058446		17	49004644	F	II		IGR	shelf	chr17:49008487-49009155	NA
ch.10.80061816F	-0.0619057	0.103823	-9.92959	0.000116647	0.136958	1.93118	0.134776	0.0728705	-0.0619057		10	80391810	F	II		IGR	opensea		NA
cg15826810	0.153362	0.731464	9.92885	0.000116691	0.136958	1.93077	0.654783	0.808144	0.153362		4	124572578	R	II	LOC285419	TSS1500	opensea		NA
cg17606491	-0.0606758	0.811228	-9.9237	0.000117002	0.136958	1.92793	0.841566	0.78089	-0.0606758		10	125806390	R	II	CHST15	TSS200	shelf	chr10:125804001-125804379	NA
cg11629220	-0.0420136	0.974007	-9.91469	0.00011755	0.136958	1.92294	0.995014	0.953	-0.0420136		19	1084367	R	I	HMHA1	Body	shore	chr19:1082576-1083430	NA
cg22290744	-0.072411	0.0434604	-9.89903	0.000118508	0.136958	1.91427	0.0796659	0.00725492	-0.072411		4	5710016	R	I	EVC2	5'UTR	island	chr4:5709985-5710495	NA
cg05029822	0.0618017	0.455329	9.89798	0.000118572	0.136958	1.91369	0.424428	0.48623	0.0618017		11	2891118	R	I	KCNQ1DN	TSS200	island	chr11:2890388-2891337	NA
cg02585459	-0.0496336	0.0511675	-9.89035	0.000119042	0.136958	1.90946	0.0759843	0.0263507	-0.0496336		1	111098150	F	I		IGR	island	chr1:111098066-111098362	NA
cg12921992	-0.0472779	0.0389818	-9.88976	0.000119079	0.136958	1.90913	0.0626208	0.0153429	-0.0472779		7	44887755	R	I	H2AFV	TSS200	island	chr7:44887267-44888070	NA
cg11435225	0.0579724	0.831424	9.8888	0.000119139	0.136958	1.90859	0.802438	0.860411	0.0579724		22	32014422	F	I	SFI1	3'UTR	opensea		NA
cg02345321	-0.0737907	0.797594	-9.88442	0.00011941	0.136958	1.90616	0.834489	0.760698	-0.0737907		8	38597616	F	II	TACC1	5'UTR	opensea		TRUE
cg20741620	-0.0411261	0.884967	-9.87505	0.000119993	0.136958	1.90096	0.90553	0.864404	-0.0411261		1	972225	R	II	AGRN	Body	shore	chr1:967966-970238	NA
cg14525935	-0.0839503	0.0632092	-9.87337	0.000120098	0.136958	1.90002	0.105184	0.0212341	-0.0839503		7	1105730	R	I	C7orf50	Body	island	chr7:1105259-1105974	TRUE
cg17153794	-0.0455126	0.685207	-9.85952	0.000120966	0.136958	1.89232	0.707963	0.66245	-0.0455126		11	63799985	F	II	MACROD1	Body	shelf	chr11:63803375-63804365	NA
cg14082739	-0.0838923	0.83616	-9.85893	0.000121003	0.136958	1.89199	0.878107	0.794214	-0.0838923		9	127025282	F	II	NEK6	5'UTR	opensea		TRUE
cg06819923	-0.0967691	0.696039	-9.85047	0.000121537	0.136958	1.88729	0.744424	0.647655	-0.0967691		16	21214508	R	II	ZP2	Body	opensea		NA
cg01477361	0.0813689	0.0898071	9.84644	0.000121793	0.136958	1.88504	0.0491226	0.130492	0.0813689		2	79621211	F	II		IGR	opensea		TRUE
cg24544656	-0.0790132	0.748066	-9.84544	0.000121856	0.136958	1.88448	0.787573	0.70856	-0.0790132		1	3445026	R	II	MEGF6	Body	shelf	chr1:3447449-3447950	NA
cg06575763	-0.0517064	0.0326312	-9.82905	0.000122903	0.136958	1.87533	0.0584844	0.00677796	-0.0517064		20	25604643	F	I	NANP	1stExon	island	chr20:25603815-25605187	NA
cg02473600	-0.104087	0.0494751	-9.82882	0.000122917	0.136958	1.8752	0.101519	-0.00256858	-0.104087		2	128173750	R	I		IGR	island	chr2:128173475-128173793	TRUE
cg15896056	0.0572111	0.68732	9.82227	0.000123338	0.136958	1.87155	0.658714	0.715926	0.0572111		6	144187583	R	II	C6orf94	Body	opensea		TRUE
cg08008352	-0.07195	0.627284	-9.80216	0.000124642	0.136958	1.86029	0.663259	0.591309	-0.07195		16	27322356	R	II		IGR	shelf	chr16:27324885-27325695	NA
cg18473137	-0.0427995	0.967807	-9.79857	0.000124877	0.136958	1.85828	0.989207	0.946407	-0.0427995		17	30815034	F	I	CDK5R1	Body	island	chr17:30813177-30815239	NA
cg05122040	0.0815213	0.0762599	9.79434	0.000125153	0.136958	1.85591	0.0354992	0.117021	0.0815213		1	205903433	F	II	SLC26A9	Body	opensea		TRUE
cg00553527	-0.0509906	0.971077	-9.79404	0.000125173	0.136958	1.85574	0.996572	0.945582	-0.0509906		16	89763816	R	I	SPATA2L	Body	shelf	chr16:89767253-89768882	NA
cg19774788	-0.0536084	0.701428	-9.79101	0.000125372	0.136958	1.85405	0.728232	0.674624	-0.0536084		3	52127988	R	II	WDR51A	Body	opensea		NA
cg16654152	-0.101382	0.0570649	-9.78823	0.000125554	0.136958	1.85249	0.107756	0.00637374	-0.101382		12	53614075	F	I	RARG	1stExon	island	chr12:53613716-53615103	NA
cg13422257	-0.0542506	0.848131	-9.78664	0.000125659	0.136958	1.85159	0.875256	0.821005	-0.0542506		10	125801889	R	II	CHST15	Body	shelf	chr10:125804001-125804379	NA
cg11178148	-0.0551742	0.0630265	-9.78375	0.000125849	0.136958	1.84997	0.0906136	0.0354394	-0.0551742		11	116371781	R	I		IGR	shore	chr11:116371182-116371606	TRUE
cg09357350	0.139843	0.627349	9.77962	0.000126122	0.136958	1.84766	0.557428	0.69727	0.139843		3	171894094	F	II	FNDC3B	Body	opensea		TRUE
cg22871485	-0.0692032	0.114119	-9.77708	0.00012629	0.136958	1.84623	0.148721	0.0795178	-0.0692032		22	22901830	F	I	PRAME	TSS200	shore	chr22:22901386-22901698	NA
cg12886731	0.0625276	0.814906	9.774	0.000126495	0.136958	1.8445	0.783643	0.84617	0.0625276		10	71074462	R	II	HK1	TSS1500	shelf	chr10:71077946-71079377	NA
cg20161976	-0.0539969	0.0347876	-9.77375	0.000126511	0.136958	1.84436	0.0617861	0.0077892	-0.0539969		17	7976456	F	I	ALOX12B	Body	opensea		TRUE
cg17220042	-0.0379542	0.0284705	-9.77189	0.000126635	0.136958	1.84331	0.0474476	0.0094934	-0.0379542		20	32274205	F	I	E2F1	1stExon	island	chr20:32273557-32274505	NA
cg27180009	-0.0460123	0.786887	-9.76422	0.000127146	0.136958	1.839	0.809893	0.763881	-0.0460123		1	41116256	R	II	RIMS3	5'UTR	shelf	chr1:41119852-41120136	TRUE
cg18830052	-0.0451828	0.036864	-9.76247	0.000127262	0.136958	1.83802	0.0594554	0.0142726	-0.0451828		20	3801106	R	I	C20orf29	TSS200	island	chr20:3800761-3801546	NA
cg17163404	-0.0597369	0.858988	-9.76037	0.000127403	0.136958	1.83684	0.888856	0.829119	-0.0597369		1	19414438	R	II	UBR4	Body	opensea		TRUE
cg16653692	-0.0431716	0.459088	-9.75729	0.000127609	0.136958	1.8351	0.480674	0.437503	-0.0431716		20	61447749	F	II	COL9A3	TSS1500	island	chr20:61447685-61448891	NA
cg19893185	-0.0877937	0.677405	-9.7524	0.000127938	0.136958	1.83235	0.721302	0.633508	-0.0877937		12	52828252	R	II	KRT75	TSS200	opensea		NA
cg24563967	-0.0455673	0.848554	-9.74872	0.000128186	0.136958	1.83027	0.871338	0.82577	-0.0455673		17	74009962	F	I	EVPL	Body	shore	chr17:74010977-74011255	TRUE
cg14311688	-0.0814662	0.643065	-9.7446	0.000128464	0.136958	1.82795	0.683798	0.602332	-0.0814662		10	133881879	F	II		IGR	shelf	chr10:133879005-133879255	NA
cg26246928	-0.0489118	0.0535771	-9.7412	0.000128694	0.136958	1.82604	0.078033	0.0291213	-0.0489118		1	153652122	R	I	NPR1	1stExon	island	chr1:153650830-153652375	NA
cg11955474	-0.0841219	0.0502189	-9.74063	0.000128732	0.136958	1.82571	0.0922798	0.0081579	-0.0841219		1	27709791	R	I	CD164L2	1stExon	island	chr1:27709600-27709831	NA
cg11927827	-0.0529127	0.0385089	-9.73438	0.000129157	0.136958	1.82219	0.0649653	0.0120526	-0.0529127		4	89513619	F	I	HERC3	TSS200	island	chr4:89513028-89514481	NA
cg18892517	-0.0905421	0.0512787	-9.72942	0.000129494	0.136958	1.81939	0.0965497	0.00600767	-0.0905421		2	162930244	R	I	DPP4	Body	island	chr2:162930233-162930879	NA
cg15215612	-0.0573931	0.974253	-9.72779	0.000129606	0.136958	1.81847	1.00295	0.945556	-0.0573931		19	51231736	F	I		IGR	island	chr19:51231632-51231969	NA
cg00851333	-0.0635288	0.0644708	-9.72284	0.000129944	0.136958	1.81567	0.0962352	0.0327064	-0.0635288		10	104403453	R	I	TRIM8	TSS1500	island	chr10:104401821-104404968	NA
cg24247472	-0.060715	0.0700526	-9.72178	0.000130017	0.136958	1.81508	0.10041	0.0396951	-0.060715		17	46908838	F	II	CALCOCO2	5'UTR	island	chr17:46908301-46908844	NA
cg04449470	0.0397469	0.915591	9.69947	0.000131557	0.136958	1.80245	0.895718	0.935465	0.0397469		17	42903628	R	II	GJC1	5'UTR	shelf	chr17:42906810-42908061	NA
cg19265546	-0.0720512	0.701375	-9.6985	0.000131625	0.136958	1.8019	0.737401	0.66535	-0.0720512		7	1733430	R	II		IGR	opensea		NA
cg08603836	-0.0398815	0.0274012	-9.69081	0.000132161	0.136958	1.79754	0.047342	0.00746045	-0.0398815		19	46088116	F	I	OPA3	5'UTR	island	chr19:46087866-46088345	NA
cg16637776	-0.0545899	0.0610543	-9.6908	0.000132161	0.136958	1.79754	0.0883493	0.0337593	-0.0545899		6	35465342	F	I	TEAD3	TSS1500	island	chr6:35464056-35466269	NA
cg02514022	-0.0659898	0.686209	-9.68444	0.000132607	0.136958	1.79393	0.719204	0.653214	-0.0659898		4	4391898	R	II	D4S234E	Body	shore	chr4:4387593-4389919	NA
cg03056494	0.0857057	0.664066	9.67533	0.000133247	0.136958	1.78876	0.621213	0.706919	0.0857057		11	124595710	F	II		IGR	opensea		TRUE
cg02760164	-0.105957	0.773459	-9.67272	0.000133432	0.136958	1.78728	0.826437	0.72048	-0.105957		15	42371967	R	I	PLA2G4D	Body	shore	chr15:42371634-42371842	TRUE
cg25490334	-0.0876485	0.0837596	-9.67178	0.000133498	0.136958	1.78675	0.127584	0.0399354	-0.0876485		6	152387590	F	II	ESR1	Body	opensea		TRUE
cg06201861	-0.0690878	0.867638	-9.66832	0.000133743	0.136958	1.78478	0.902182	0.833094	-0.0690878		16	84877964	F	II	CRISPLD2	Body	opensea		TRUE
cg00071984	0.044944	0.953993	9.66737	0.00013381	0.136958	1.78424	0.931521	0.976465	0.044944		3	60617504	R	I	FHIT	5'UTR	opensea		TRUE
cg00112780	-0.0556063	0.030692	-9.6628	0.000134135	0.136958	1.78164	0.0584951	0.00288883	-0.0556063		1	228645462	F	I	HIST3H2BB	TSS1500	island	chr1:228645196-228646434	NA
cg25594899	-0.0521088	0.0399279	-9.65701	0.000134548	0.136958	1.77835	0.0659824	0.0138735	-0.0521088		1	1182226	F	I	FAM132A	TSS200	island	chr1:1181756-1182470	NA
cg18685408	-0.0608225	0.0648775	-9.65492	0.000134697	0.136958	1.77716	0.0952888	0.0344662	-0.0608225		10	124895448	F	I	HMX3	TSS200	island	chr10:124894075-124897366	NA
cg23798387	-0.0526546	0.111789	-9.65199	0.000134906	0.136958	1.77549	0.138116	0.0854619	-0.0526546		17	26972805	F	I	KIAA0100	TSS1500	shore	chr17:26971782-26972481	NA
cg05283551	0.0861766	0.41826	9.64156	0.000135656	0.136958	1.76955	0.375172	0.461349	0.0861766		14	74684544	F	I		IGR	island	chr14:74684441-74684676	NA
cg01686884	-0.0531528	0.8463	-9.63492	0.000136135	0.136958	1.76576	0.872877	0.819724	-0.0531528		12	131865300	R	II		IGR	opensea		TRUE
cg19477600	-0.0974924	0.0637519	-9.6328	0.000136289	0.136958	1.76455	0.112498	0.0150057	-0.0974924		11	124632081	R	I	ESAM	1stExon	island	chr11:124632063-124633239	TRUE
cg25160286	0.0500063	0.195537	9.62776	0.000136655	0.136958	1.76167	0.170534	0.22054	0.0500063		7	27282308	R	I	EVX1	1stExon	island	chr7:27282086-27283136	NA
cg14454127	-0.104232	0.877147	-9.62688	0.000136718	0.136958	1.76117	0.929263	0.825031	-0.104232		5	399787	F	I	AHRR	Body	opensea		TRUE
cg06119477	-0.0873329	0.878278	-9.62461	0.000136884	0.136958	1.75988	0.921945	0.834612	-0.0873329		20	418893	R	II	TBC1D20	3'UTR	opensea		NA
cg16701939	-0.0401033	0.0515458	-9.62323	0.000136984	0.136958	1.75909	0.0715974	0.0314942	-0.0401033		1	112533260	F	I	KCND3	TSS1500	island	chr1:112531559-112533773	TRUE
cg12810325	-0.0491518	0.0274526	-9.62246	0.00013704	0.136958	1.75865	0.0520285	0.00287669	-0.0491518		7	131630318	R	I		IGR	island	chr7:131630174-131630496	NA
cg24578857	-0.0876338	0.945004	-9.61581	0.000137526	0.13712	1.75485	0.988821	0.901188	-0.0876338		17	17110207	F	I	PLD6	TSS1500	island	chr17:17109893-17110296	TRUE
cg15763823	0.0694185	0.84748	9.60813	0.00013809	0.137186	1.75045	0.812771	0.882189	0.0694185		17	3576600	R	II	P2RX5	3'UTR	shelf	chr17:3571224-3572618	NA
cg01911613	0.122969	0.81908	9.59594	0.000138991	0.137186	1.74348	0.757596	0.880565	0.122969		3	196325238	R	I		IGR	opensea		NA
cg02501882	-0.0522521	0.0615007	-9.59467	0.000139085	0.137186	1.74275	0.0876268	0.0353747	-0.0522521		3	27410970	F	I	NEK10	TSS200	island	chr3:27410612-27411066	NA
cg06384413	-0.0509791	0.0403032	-9.59303	0.000139206	0.137186	1.74181	0.0657927	0.0148136	-0.0509791		17	46671215	F	II	LOC404266	Body	island	chr17:46670522-46671458	NA
cg08112354	-0.0468372	0.036929	-9.58966	0.000139457	0.137186	1.73988	0.0603476	0.0135105	-0.0468372		14	105452552	F	I	C14orf79	TSS200	island	chr14:105451903-105452561	NA
cg06175825	-0.100817	0.0614846	-9.58862	0.000139534	0.137186	1.73928	0.111893	0.011076	-0.100817		1	55007736	R	I		IGR	island	chr1:55007704-55008448	NA
cg07067659	-0.0597818	0.0413863	-9.57674	0.000140423	0.13774	1.73246	0.0712772	0.0114954	-0.0597818		16	87902836	F	I	SLC7A5	1stExon	island	chr16:87902454-87903460	NA
cg05415131	-0.0747729	0.0412973	-9.56326	0.000141439	0.138301	1.72472	0.0786837	0.0039108	-0.0747729		11	58940866	R	I	DTX4	Body	island	chr11:58940830-58941052	NA
cg14229207	-0.0668575	0.912003	-9.56051	0.000141647	0.138301	1.72314	0.945431	0.878574	-0.0668575		9	135929747	F	I	GTF3C5	Body	opensea		NA
cg17012160	-0.0379177	0.0312402	-9.55164	0.000142322	0.13864	1.71804	0.050199	0.0122813	-0.0379177		1	240255691	F	I	FMN2	1stExon	island	chr1:240254959-240257063	NA
cg18400845	-0.0380424	0.0259148	-9.52674	0.000144235	0.138932	1.70368	0.0449361	0.00689362	-0.0380424		11	31837960	F	I	PAX6	5'UTR	island	chr11:31831620-31839038	TRUE
cg08323299	0.0670891	0.331824	9.50607	0.000145846	0.138932	1.69174	0.298279	0.365368	0.0670891		13	80563028	R	II		IGR	opensea		TRUE
cg24678502	-0.0461406	0.797455	-9.50444	0.000145975	0.138932	1.69079	0.820526	0.774385	-0.0461406		2	242139599	F	II	ANO7	Body	shore	chr2:242139773-242139985	NA
cg13525067	0.094149	0.300844	9.49744	0.000146526	0.138932	1.68674	0.253769	0.347918	0.094149		19	15662292	F	I	CYP4F22	3'UTR	island	chr19:15662113-15662358	NA
cg01915328	-0.0612478	0.79398	-9.49523	0.0001467	0.138932	1.68546	0.824604	0.763356	-0.0612478		14	95513854	R	II		IGR	opensea		NA
cg00409434	0.0722438	0.537156	9.49353	0.000146835	0.138932	1.68447	0.501034	0.573278	0.0722438		2	46414317	R	II	PRKCE	3'UTR	opensea		TRUE
cg07572251	-0.109004	0.861563	-9.48408	0.000147584	0.138932	1.679	0.916065	0.807061	-0.109004		8	26688088	F	II	ADRA1A	Body	opensea		NA
cg10497023	-0.0474913	0.687105	-9.48233	0.000147724	0.138932	1.67798	0.71085	0.663359	-0.0474913		5	180057034	R	II	FLT4	Body	shore	chr5:180055849-180056126	NA
cg03044069	-0.0760164	0.0449416	-9.47299	0.00014847	0.138932	1.67256	0.0829497	0.00693338	-0.0760164		11	46299550	F	I	CREB3L1	1stExon	island	chr11:46299544-46300216	NA
cg01288375	-0.047961	0.475895	-9.47182	0.000148563	0.138932	1.67189	0.499876	0.451915	-0.047961		5	169534834	F	II	FOXI1	Body	shore	chr5:169533080-169533534	NA
cg14951136	-0.0420993	0.0930954	-9.47177	0.000148568	0.138932	1.67185	0.114145	0.0720458	-0.0420993		12	124874007	F	II	NCOR2	Body	island	chr12:124873241-124874008	TRUE
cg20156053	-0.0429729	0.0894969	-9.47128	0.000148607	0.138932	1.67157	0.110983	0.0680105	-0.0429729		1	1052297	F	II	C1orf159	TSS1500	island	chr1:1051178-1052445	NA
cg09025501	-0.04325	0.976033	-9.4701	0.000148702	0.138932	1.67088	0.997658	0.954408	-0.04325		16	88717472	F	I	CYBA	TSS200	island	chr16:88716989-88717606	NA
cg06446895	-0.0435777	0.0302478	-9.46848	0.000148832	0.138932	1.66994	0.0520367	0.00845899	-0.0435777		17	79829189	F	I	ARHGDIA	5'UTR	island	chr17:79828636-79830135	NA
cg21872336	-0.0440784	0.061248	-9.4682	0.000148854	0.138932	1.66978	0.0832872	0.0392089	-0.0440784		7	1710378	F	II		IGR	island	chr7:1703861-1710517	NA
cg14553881	-0.102426	0.0788736	-9.4664	0.000148999	0.138932	1.66873	0.130087	0.0276607	-0.102426		17	79361650	R	I		IGR	island	chr17:79360383-79361723	TRUE
cg10099808	-0.0437727	0.548229	-9.44992	0.000150332	0.138932	1.65915	0.570115	0.526343	-0.0437727		7	140148791	R	II		IGR	opensea		TRUE
cg02078518	-0.048884	0.797677	-9.44897	0.00015041	0.138932	1.6586	0.822119	0.773235	-0.048884		17	78126782	F	II		IGR	opensea		TRUE
cg22449107	-0.0388382	0.0350958	-9.44873	0.000150429	0.138932	1.65846	0.0545149	0.0156767	-0.0388382		17	59477220	F	II	TBX2	TSS200	island	chr17:59473060-59483266	NA
cg25770495	-0.055887	0.724012	-9.44633	0.000150625	0.138932	1.65706	0.751956	0.696069	-0.055887		19	14692759	F	II	CLEC17A	TSS1500	opensea		NA
cg16703934	-0.0484045	0.849078	-9.44396	0.000150818	0.138932	1.65568	0.87328	0.824876	-0.0484045		7	128786732	F	II	TSPAN33	Body	shore	chr7:128784695-128785096	NA
cg08772752	-0.0927393	0.0491324	-9.43842	0.000151271	0.138932	1.65245	0.0955021	0.00276276	-0.0927393		3	48632672	F	I	COL7A1	TSS200	island	chr3:48631882-48632901	TRUE
cg06558014	-0.0589236	0.032777	-9.43775	0.000151326	0.138932	1.65206	0.0622388	0.00331515	-0.0589236		6	100051116	F	I		IGR	island	chr6:100051018-100051972	NA
cg24712482	-0.0507968	0.824115	-9.40774	0.000153809	0.138932	1.63453	0.849513	0.798716	-0.0507968		1	46871197	R	II	FAAH	Body	opensea		NA
cg24548564	-0.0453105	0.841739	-9.40726	0.000153849	0.138932	1.63425	0.864395	0.819084	-0.0453105		5	149792390	F	II	CD74	TSS200	opensea		NA
cg11493197	0.0443437	0.858953	9.40688	0.000153881	0.138932	1.63403	0.836782	0.881125	0.0443437		11	64937615	R	II	SPDYC	TSS200	opensea		NA
cg25894019	-0.0457472	0.979678	-9.402	0.000154289	0.138932	1.63118	1.00255	0.956804	-0.0457472		10	115169101	R	I		IGR	opensea		TRUE
cg27565555	-0.163325	0.0711887	-9.40047	0.000154418	0.138932	1.63028	0.152851	-0.0104738	-0.163325		20	55839663	F	I	BMP7	Body	island	chr20:55839287-55839766	NA
cg26478485	-0.0417708	0.0361356	-9.39709	0.000154702	0.138932	1.6283	0.057021	0.0152502	-0.0417708		10	112257641	R	I	DUSP5	5'UTR	island	chr10:112257163-112258684	NA
cg01071313	-0.0388279	0.0368366	-9.39521	0.00015486	0.138932	1.6272	0.0562506	0.0174227	-0.0388279		17	18162121	F	I	FLII	TSS200	island	chr17:18161711-18162316	NA
cg27194182	-0.0815147	0.0499187	-9.39326	0.000155024	0.138932	1.62606	0.090676	0.00916135	-0.0815147		19	294492	F	I		IGR	shore	chr19:295114-295354	TRUE
cg22889755	-0.0749234	0.0492899	-9.39202	0.000155129	0.138932	1.62533	0.0867516	0.0118282	-0.0749234		10	21783855	F	I	C10orf114	3'UTR	island	chr10:21783198-21786420	NA
cg23831155	-0.0510428	0.034363	-9.38963	0.000155331	0.138932	1.62393	0.0598844	0.00884158	-0.0510428		17	39968362	R	I	FKBP10	TSS1500	island	chr17:39967407-39968604	NA
cg02727029	-0.0910736	0.0435647	-9.389	0.000155384	0.138932	1.62356	0.0891015	-0.00197205	-0.0910736		17	76310072	R	I		IGR	island	chr17:76309952-76310551	NA
cg12724498	-0.0475082	0.851299	-9.38443	0.000155771	0.138932	1.62088	0.875053	0.827545	-0.0475082		7	157409918	R	I	PTPRN2	Body	island	chr7:157409846-157410241	NA
cg02066144	-0.0500743	0.9388	-9.37602	0.000156486	0.138932	1.61595	0.963837	0.913763	-0.0500743		2	73052126	F	II	EXOC6B	Body	shore	chr2:73052637-73053227	NA
cg05619888	-0.0385268	0.0247326	-9.36733	0.000157229	0.138932	1.61084	0.043996	0.00546921	-0.0385268		4	122872996	F	I	TRPC3	TSS200	island	chr4:122871412-122873182	NA
cg02851517	-0.0798569	0.0476603	-9.36528	0.000157405	0.138932	1.60964	0.0875887	0.00773182	-0.0798569		1	32645182	R	I	TXLNA	TSS200	island	chr1:32645154-32645814	NA
cg00561903	-0.0670684	0.873185	-9.36399	0.000157516	0.138932	1.60888	0.906719	0.839651	-0.0670684		16	86638859	R	II		IGR	opensea		NA
cg00294940	-0.064041	0.68986	-9.36323	0.00015758	0.138932	1.60844	0.72188	0.657839	-0.064041		1	48687524	F	II	SLC5A9	TSS1500	opensea		NA
cg16890681	-0.0519423	0.0447674	-9.36253	0.000157641	0.138932	1.60802	0.0707386	0.0187963	-0.0519423		2	68479269	R	II	PPP3R1	5'UTR	island	chr2:68479061-68480040	NA
cg17976205	-0.0418952	0.798669	-9.36097	0.000157775	0.138932	1.60711	0.819616	0.777721	-0.0418952		20	61002857	R	II	C20orf151	TSS1500	opensea		TRUE
cg24860475	-0.150306	0.0734951	-9.35697	0.00015812	0.138932	1.60475	0.148648	-0.00165777	-0.150306		11	2951281	F	I	PHLDA2	TSS1500	island	chr11:2949788-2951756	NA
cg16944964	-0.041911	0.0846252	-9.35586	0.000158215	0.138932	1.6041	0.105581	0.0636697	-0.041911		2	228190352	F	I		IGR	island	chr2:228189836-228190501	NA
cg01517431	-0.044965	0.907482	-9.35175	0.000158571	0.138932	1.60168	0.929964	0.884999	-0.044965		17	67057775	R	II	ABCA9	TSS1500	opensea		NA
cg04630908	0.0387467	0.89642	9.34691	0.00015899	0.138932	1.59883	0.877047	0.915793	0.0387467		10	321782	F	I	DIP2C	3'UTR	opensea		TRUE
cg02789870	-0.0465609	0.714595	-9.34048	0.000159551	0.138932	1.59504	0.737875	0.691315	-0.0465609		8	1681514	F	II		IGR	opensea		NA
cg10042540	-0.0354635	0.0234761	-9.33597	0.000159944	0.138932	1.59239	0.0412078	0.00574433	-0.0354635		22	41697561	F	I	ZC3H7B	TSS200	island	chr22:41697388-41698601	NA
cg16435077	0.0556791	0.786079	9.33305	0.0001602	0.138932	1.59066	0.75824	0.813919	0.0556791		3	184045164	F	I	EIF4G1	Body	island	chr3:184045016-184045236	NA
cg24968931	-0.0544516	0.618735	-9.33105	0.000160375	0.138932	1.58948	0.645961	0.591509	-0.0544516		1	3059051	R	II	PRDM16	Body	island	chr1:3059050-3059268	NA
cg08477106	-0.0802379	0.616307	-9.32982	0.000160483	0.138932	1.58876	0.656426	0.576188	-0.0802379		4	75895596	F	II	PARM1	Body	opensea		NA
cg16124141	0.0537615	0.862667	9.32155	0.000161212	0.138932	1.58388	0.835787	0.889548	0.0537615		6	11487017	R	II		IGR	opensea		NA
cg05175020	-0.0713451	0.0671908	-9.312	0.000162057	0.138932	1.57824	0.102863	0.0315182	-0.0713451		7	100075402	F	I	TSC22D4	Body	island	chr7:100075303-100075551	NA
cg11306441	-0.0541777	0.0408925	-9.30186	0.000162962	0.138932	1.57223	0.0679814	0.0138037	-0.0541777		12	54520919	F	I	LOC400043	Body	shore	chr12:54519768-54520457	NA
cg13195954	0.0359916	0.119609	9.29788	0.000163318	0.138932	1.56988	0.101613	0.137605	0.0359916		8	142377489	F	II	GPR20	TSS200	opensea		TRUE
cg07260927	-0.0825871	0.0492406	-9.29593	0.000163493	0.138932	1.56872	0.0905342	0.00794707	-0.0825871		4	11428822	F	I	HS3ST1	5'UTR	shore	chr4:11429414-11429633	NA
cg02407342	0.0359154	0.853695	9.29453	0.000163618	0.138932	1.5679	0.835737	0.871653	0.0359154		17	42988784	F	I	GFAP	Body	island	chr17:42988741-42989148	TRUE
cg08701843	-0.128893	0.0952195	-9.29421	0.000163647	0.138932	1.5677	0.159666	0.0307729	-0.128893		16	84328855	R	I	WFDC1	Body	shore	chr16:84328519-84328720	TRUE
cg22497741	-0.0494896	0.0340622	-9.29355	0.000163707	0.138932	1.56731	0.058807	0.00931738	-0.0494896		1	1475644	R	I	C1orf70	Body	shore	chr1:1476093-1476669	NA
cg22645574	-0.0392465	0.678808	-9.29287	0.000163768	0.138932	1.56691	0.698431	0.659185	-0.0392465		7	1258449	R	II		IGR	opensea		NA
cg08912801	-0.0479383	0.853612	-9.29269	0.000163784	0.138932	1.5668	0.877582	0.829643	-0.0479383		1	3399260	R	I		IGR	opensea		NA
cg26313319	-0.0606052	0.751831	-9.28374	0.000164591	0.138932	1.5615	0.782133	0.721528	-0.0606052		6	33362895	F	II	KIFC1	Body	shelf	chr6:33359097-33359975	NA
cg16187635	0.153314	0.308443	9.28149	0.000164795	0.138932	1.56016	0.231786	0.3851	0.153314		3	72347919	F	II		IGR	opensea		TRUE
cg05877788	-0.070402	0.0491647	-9.27642	0.000165255	0.138932	1.55715	0.0843657	0.0139637	-0.070402		17	27899874	R	I	TP53I13	Body	island	chr17:27899511-27900067	NA
cg21108215	0.0657728	0.886331	9.25779	0.000166958	0.138932	1.54609	0.853444	0.919217	0.0657728		1	183791720	F	II	RGL1	Body	opensea		TRUE
cg05142272	-0.0484785	0.828833	-9.25338	0.000167365	0.138932	1.54346	0.853072	0.804593	-0.0484785		14	24896538	R	II	CBLN3	3'UTR	shelf	chr14:24898779-24899288	NA
cg00721539	0.0545922	0.901385	9.2516	0.000167529	0.138932	1.54241	0.874088	0.928681	0.0545922		10	3343191	R	II		IGR	opensea		NA
cg26923084	0.0418158	0.877567	9.25121	0.000167565	0.138932	1.54217	0.856659	0.898475	0.0418158		14	52536893	F	II	NID2	TSS1500	shore	chr14:52534581-52536722	NA
cg16628484	-0.0644936	0.0443338	-9.244	0.000168233	0.138932	1.53788	0.0765806	0.012087	-0.0644936		5	43042177	R	I	LOC153684	TSS200	island	chr5:43042107-43043477	NA
cg25151353	-0.107426	0.0462534	-9.23947	0.000168654	0.138932	1.53518	0.0999665	-0.00745963	-0.107426		11	46354565	F	I	DGKZ	TSS200	island	chr11:46354091-46355190	TRUE
cg23604584	-0.0556662	0.048582	-9.23709	0.000168876	0.138932	1.53376	0.0764151	0.020749	-0.0556662		13	50367114	R	I	KPNA3	TSS200	island	chr13:50366060-50367303	NA
cg09319125	-0.0813812	0.688576	-9.23645	0.000168936	0.138932	1.53338	0.729267	0.647886	-0.0813812		17	77537803	F	II		IGR	opensea		NA
cg08884539	0.0473181	0.610692	9.23626	0.000168953	0.138932	1.53326	0.587033	0.634351	0.0473181		12	3361725	F	I	TSPAN9	Body	opensea		TRUE
cg06902698	-0.0438522	0.0379495	-9.23327	0.000169233	0.138932	1.53148	0.0598756	0.0160234	-0.0438522		1	151137676	R	I	SCNM1	TSS1500	opensea		NA
cg04765857	0.0527867	0.750316	9.2307	0.000169473	0.138932	1.52995	0.723923	0.776709	0.0527867		16	877071	R	I		IGR	shore	chr16:875105-875589	NA
cg07127534	0.0449574	0.837362	9.22451	0.000170054	0.138932	1.52625	0.814884	0.859841	0.0449574		5	9119105	F	I	SEMA5A	Body	opensea		NA
cg18401778	0.150294	0.857861	9.21115	0.000171315	0.138932	1.51828	0.782714	0.933007	0.150294		3	132842658	R	II	TMEM108	5'UTR	opensea		NA
cg06028975	-0.0450949	0.315674	-9.2107	0.000171358	0.138932	1.518	0.338221	0.293126	-0.0450949		16	87019301	R	II		IGR	opensea		TRUE
cg16367786	0.0407962	0.920541	9.20836	0.00017158	0.138932	1.5166	0.900143	0.940939	0.0407962		1	17940280	R	II	ARHGEF10L	Body	opensea		NA
cg02937494	-0.0387739	0.03015	-9.20035	0.000172343	0.138932	1.51181	0.0495369	0.010763	-0.0387739		17	37354028	F	I	CACNB1	TSS200	shore	chr17:37353205-37353877	NA
cg22211810	0.0346513	0.810363	9.19992	0.000172384	0.138932	1.51155	0.793038	0.827689	0.0346513		7	5834292	F	I		IGR	opensea		NA
cg15388462	-0.0449363	0.0448943	-9.19706	0.000172658	0.138932	1.50984	0.0673625	0.0224262	-0.0449363		6	43597152	R	I	MAD2L1BP	TSS200	island	chr6:43596790-43597690	NA
cg16867680	0.037282	0.244433	9.19561	0.000172796	0.138932	1.50897	0.225792	0.263074	0.037282		6	47382645	F	II		IGR	opensea		TRUE
cg09939997	-0.0509234	0.0437174	-9.19539	0.000172817	0.138932	1.50884	0.0691791	0.0182557	-0.0509234		16	89323758	R	I		IGR	shore	chr16:89323280-89323661	TRUE
cg01951637	-0.0349837	0.0235162	-9.18898	0.000173433	0.138932	1.505	0.0410081	0.00602439	-0.0349837		16	89007466	F	I	CBFA2T3	1stExon	island	chr16:89006334-89008600	NA
cg15409013	-0.0654045	0.0381924	-9.18763	0.000173562	0.138932	1.50419	0.0708947	0.00549019	-0.0654045		5	5139855	F	I	ADAMTS16	TSS1500	island	chr5:5139441-5140941	NA
cg23082428	-0.116974	0.146983	-9.18621	0.000173699	0.138932	1.50334	0.20547	0.0884955	-0.116974		6	28849220	F	I		IGR	opensea		NA
cg24671235	0.0857584	0.850565	9.18497	0.000173819	0.138932	1.5026	0.807685	0.893444	0.0857584		10	45448095	R	II		IGR	opensea		TRUE
cg04670802	-0.0808316	0.0474535	-9.18371	0.00017394	0.138932	1.50184	0.0878693	0.00703773	-0.0808316		6	100050812	R	I		IGR	shore	chr6:100051018-100051972	NA
cg03674127	-0.0389337	0.0299569	-9.18297	0.000174012	0.138932	1.5014	0.0494237	0.0104901	-0.0389337		2	71693870	R	I	DYSF	5'UTR	island	chr2:71693164-71694127	TRUE
cg07829289	-0.0562131	0.933289	-9.18286	0.000174022	0.138932	1.50133	0.961396	0.905183	-0.0562131		5	158894390	R	II	LOC285627	TSS1500	opensea		NA
cg26780321	-0.0388162	0.0206867	-9.17674	0.000174615	0.138932	1.49766	0.0400947	0.00127856	-0.0388162		7	73588678	R	I	EIF4H	TSS200	island	chr7:73588252-73589341	NA
cg08876932	-0.0519043	0.0333685	-9.1729	0.000174988	0.138932	1.49535	0.0593207	0.00741637	-0.0519043		11	71955547	F	I	PHOX2A	TSS1500	island	chr11:71954816-71955659	NA
cg06873564	0.0389581	0.827548	9.1684	0.000175426	0.138932	1.49265	0.808069	0.847027	0.0389581		2	220554043	F	II		IGR	opensea		TRUE
cg10568796	0.0465452	0.784475	9.16824	0.000175442	0.138932	1.49255	0.761203	0.807748	0.0465452		22	21193857	R	II	PI4KA	5'UTR	opensea		NA
cg04424721	0.0618245	0.840287	9.16688	0.000175574	0.138932	1.49174	0.809374	0.871199	0.0618245		11	46342365	F	I	CREB3L1	3'UTR	opensea		NA
cg12332316	-0.0412899	0.873652	-9.16385	0.000175871	0.138932	1.48991	0.894297	0.853007	-0.0412899		5	176836472	F	II	F12	1stExon	opensea		NA
cg21988972	-0.0749439	0.648718	-9.1589	0.000176355	0.138932	1.48694	0.68619	0.611246	-0.0749439		2	100759623	R	II	AFF3	TSS1500	opensea		NA
cg14704527	-0.0611769	0.711385	-9.15748	0.000176495	0.138932	1.48609	0.741973	0.680796	-0.0611769		19	11618526	F	II	ECSIT	Body	shore	chr19:11616031-11616847	NA
cg15869492	0.172059	0.652626	9.15135	0.000177098	0.138932	1.4824	0.566597	0.738655	0.172059		17	36907295	F	I		IGR	shore	chr17:36908107-36908510	NA
cg17031478	-0.122753	0.0558851	-9.14759	0.000177469	0.138932	1.48014	0.117262	-0.00549154	-0.122753		12	54427173	F	I	HOXC4	5'UTR	island	chr12:54427025-54428709	NA
cg08241368	-0.0424529	0.840768	-9.14332	0.000177892	0.138932	1.47756	0.861994	0.819541	-0.0424529		19	45716313	R	II	EXOC3L2	3'UTR	opensea		NA
cg19310458	-0.0887379	0.129969	-9.13809	0.000178412	0.138932	1.47441	0.174338	0.0856005	-0.0887379		2	80361612	R	II	CTNNA2	Body	opensea		NA
cg09984124	-0.179149	0.158903	-9.1339	0.000178828	0.138932	1.47188	0.248478	0.0693287	-0.179149		19	54666376	R	I	TMC4	Body	island	chr19:54665921-54666377	NA
cg07858195	-0.0390347	0.966477	-9.12138	0.000180082	0.138932	1.46433	0.985994	0.94696	-0.0390347		5	177853481	F	I	COL23A1	Body	opensea		NA
cg23811633	-0.0429406	0.778319	-9.11546	0.000180679	0.138932	1.46075	0.799789	0.756849	-0.0429406		3	126378116	F	II		IGR	shelf	chr3:126373571-126374142	NA
cg21832731	-0.0380402	0.0421666	-9.10474	0.000181765	0.138932	1.45427	0.0611867	0.0231465	-0.0380402		22	42475642	F	I	C22orf32	TSS200	island	chr22:42475474-42476094	NA
cg07896312	-0.0491852	0.0287021	-9.10277	0.000181966	0.138932	1.45307	0.0532948	0.00410953	-0.0491852		8	22409062	R	I	SORBS3	TSS200	island	chr8:22408672-22409635	NA
cg00128353	-0.0616822	0.0488815	-9.10025	0.000182222	0.138932	1.45155	0.0797226	0.0180404	-0.0616822		10	105253973	F	I	NEURL	5'UTR	island	chr10:105253191-105254428	NA
cg00803088	-0.0376646	0.0394118	-9.0969	0.000182564	0.138932	1.44952	0.0582441	0.0205795	-0.0376646		10	43600706	F	I	RET	Body	island	chr10:43600146-43601165	TRUE
cg00248804	-0.0912184	0.0427037	-9.09397	0.000182864	0.138932	1.44775	0.0883129	-0.0029055	-0.0912184		17	14202916	R	I		IGR	island	chr17:14202632-14203258	NA
cg17169243	-0.0451055	0.808266	-9.09311	0.000182952	0.138932	1.44722	0.830818	0.785713	-0.0451055		12	58219112	R	II	CTDSP2	Body	opensea		NA
cg23888201	-0.0475815	0.0508009	-9.08276	0.000184016	0.138932	1.44095	0.0745916	0.0270101	-0.0475815		6	139456576	R	I	HECA	1stExon	island	chr6:139456037-139457121	NA
cg07506299	-0.132388	0.0698257	-9.07582	0.000184733	0.138932	1.43674	0.13602	0.00363157	-0.132388		16	30389104	R	I	MYLPF	Body	island	chr16:30389035-30390631	NA
cg14477745	-0.0704681	0.0453409	-9.07359	0.000184964	0.138932	1.43538	0.080575	0.0101069	-0.0704681		5	137577632	R	I		IGR	island	chr5:137577499-137577971	TRUE
cg10197057	-0.03733	0.595699	-9.07042	0.000185294	0.138932	1.43346	0.614364	0.577034	-0.03733		1	42612518	F	I		IGR	shore	chr1:42611485-42611691	TRUE
cg10511249	-0.0491498	0.0360368	-9.06202	0.00018617	0.138932	1.42835	0.0606117	0.0114619	-0.0491498		1	43533955	F	I		IGR	island	chr1:43533890-43534334	NA
cg18680788	-0.0698326	0.045117	-9.06185	0.000186187	0.138932	1.42825	0.0800333	0.0102007	-0.0698326		5	172754896	F	I	STC2	Body	island	chr5:172754056-172757098	NA
cg18313899	-0.0538054	0.0638361	-9.04938	0.000187497	0.138932	1.42067	0.0907388	0.0369334	-0.0538054		6	118228498	F	II	SLC35F1	TSS200	island	chr6:118228042-118229811	NA
cg18045102	0.0874867	0.652937	9.04302	0.000188169	0.138932	1.41679	0.609193	0.69668	0.0874867		2	102083594	F	II	RFX8	5'UTR	opensea		TRUE
cg02516442	0.088544	0.7002	9.03803	0.000188699	0.138932	1.41374	0.655928	0.744472	0.088544		12	122714821	F	II		IGR	shelf	chr12:122710054-122711371	NA
cg23555395	-0.0508108	0.815946	-9.03719	0.000188788	0.138932	1.41324	0.841351	0.790541	-0.0508108		2	238036564	R	II		IGR	opensea		TRUE
cg27275634	-0.0444001	0.030677	-9.03433	0.000189092	0.138932	1.41149	0.052877	0.00847695	-0.0444001		20	37590967	F	I	DHX35	TSS200	island	chr20:37590617-37591184	NA
cg18009496	-0.0689809	0.0452532	-9.02846	0.000189719	0.138932	1.40791	0.0797437	0.0107628	-0.0689809		5	1883940	F	I	IRX4	TSS1500	island	chr5:1881924-1887743	TRUE
cg14468513	-0.0560786	0.794299	-9.02825	0.000189741	0.138932	1.40778	0.822338	0.76626	-0.0560786		14	104641447	F	I	KIF26A	Body	island	chr14:104641258-104641762	NA
cg15076820	0.102814	0.748599	9.02408	0.000190188	0.138932	1.40523	0.697192	0.800007	0.102814		6	33376315	F	II	KIFC1	Body	shore	chr6:33377929-33379167	NA
cg11742103	-0.0504814	0.0359595	-9.01654	0.000190997	0.138932	1.40063	0.0612002	0.0107187	-0.0504814		11	62369870	R	I	EML3	3'UTR	island	chr11:62368454-62370491	NA
cg18189994	-0.0499151	0.0336017	-9.01473	0.000191194	0.138932	1.39952	0.0585593	0.00864417	-0.0499151		15	53096816	R	I		IGR	shore	chr15:53097561-53098476	TRUE
cg13233461	-0.126797	0.0557336	-9.01309	0.00019137	0.138932	1.39852	0.119132	-0.00766476	-0.126797		12	54350209	F	I	HOXC12	Body	shore	chr12:54348695-54349378	NA
cg07938869	-0.0541416	0.0342225	-9.01179	0.000191511	0.138932	1.39772	0.0612934	0.00715173	-0.0541416		19	56154165	F	I	ZNF581	TSS1500	island	chr19:56154041-56154405	NA
cg15066100	-0.0466051	0.035501	-9.01112	0.000191583	0.138932	1.39732	0.0588035	0.0121985	-0.0466051		19	17413959	F	I	ABHD8	5'UTR	island	chr19:17413733-17414486	NA
cg05647208	-0.120143	0.0566184	-9.01002	0.000191702	0.138932	1.39664	0.11669	-0.00345315	-0.120143		19	18527971	F	I		IGR	island	chr19:18527651-18531118	NA
cg05279092	-0.0716079	0.0453073	-9.00413	0.000192341	0.138932	1.39304	0.0811113	0.00950339	-0.0716079		17	35290458	F	I		IGR	island	chr17:35290403-35290663	NA
cg09827048	0.0863895	0.810603	9.00186	0.000192588	0.138932	1.39165	0.767408	0.853797	0.0863895		1	46113067	F	II	RPS15AP10	TSS1500	opensea		NA
cg00779602	0.0354018	0.837596	9.00067	0.000192717	0.138932	1.39092	0.819895	0.855297	0.0354018		3	66002927	F	I	MAGI1	Body	opensea		NA
cg00719439	-0.0579349	0.647708	-8.98639	0.00019428	0.138932	1.38217	0.676676	0.618741	-0.0579349		20	30409325	F	II	MYLK2	Body	shore	chr20:30410547-30410832	NA
cg04199256	-0.0567415	0.712734	-8.98487	0.000194447	0.138932	1.38124	0.741105	0.684363	-0.0567415		17	61562197	R	II	ACE	Body	opensea		NA
cg25008182	0.0545028	0.846587	8.98267	0.00019469	0.138932	1.37989	0.819336	0.873839	0.0545028		3	182123703	F	II		IGR	opensea		TRUE
cg14861097	0.0510175	0.578134	8.98036	0.000194944	0.138932	1.37847	0.552626	0.603643	0.0510175		3	69051257	R	I	C3orf64	Body	opensea		NA
cg11021431	-0.0883482	0.779748	-8.97547	0.000195485	0.138932	1.37547	0.823922	0.735574	-0.0883482		6	110299151	R	II	GPR6	TSS1500	shore	chr6:110299365-110301267	NA
cg22237300	0.0414967	0.873744	8.97264	0.000195799	0.138932	1.37373	0.852995	0.894492	0.0414967		6	52171973	R	I		IGR	island	chr6:52171922-52172147	NA
cg17942806	-0.0383198	0.879125	-8.96997	0.000196095	0.138932	1.37209	0.898285	0.859965	-0.0383198		19	36123887	F	II	RBM42	Body	shelf	chr19:36119899-36120274	NA
cg10937807	0.0525465	0.683863	8.96878	0.000196228	0.138932	1.37136	0.65759	0.710137	0.0525465		10	682147	F	I	DIP2C	Body	shelf	chr10:685033-685407	NA
cg21093807	-0.0694815	0.94628	-8.96817	0.000196295	0.138932	1.37099	0.981021	0.911539	-0.0694815		3	56717625	F	I	C3orf63	TSS1500	island	chr3:56716492-56717658	NA
cg07322981	-0.0353295	0.0465712	-8.9647	0.000196682	0.138932	1.36885	0.0642359	0.0289064	-0.0353295		2	86850757	F	II	RNF103	5'UTR	island	chr2:86850042-86851178	NA
cg11889769	-0.0573315	0.959516	-8.96468	0.000196685	0.138932	1.36884	0.988182	0.93085	-0.0573315		8	104383730	R	I	CTHRC1	TSS200	island	chr8:104383409-104384109	NA
cg11992351	-0.0822058	0.0435005	-8.95635	0.000197616	0.138932	1.36371	0.0846034	0.00239764	-0.0822058		17	3439042	F	I	TRPV3	Body	island	chr17:3438841-3439046	TRUE
cg26764761	-0.0507897	0.978696	-8.95284	0.00019801	0.138932	1.36155	1.00409	0.953301	-0.0507897		16	87682142	R	I	JPH3	Body	shelf	chr16:87677885-87678660	NA
cg19480724	-0.0558757	0.0391286	-8.95114	0.000198202	0.138932	1.36051	0.0670665	0.0111908	-0.0558757		7	27285831	F	I	EVX1	Body	island	chr7:27284639-27286237	NA
cg03700171	0.0697398	0.913575	8.95024	0.000198303	0.138932	1.35995	0.878705	0.948445	0.0697398		15	78748272	R	II	IREB2	Body	opensea		TRUE
cg18041123	0.0403451	0.860184	8.94933	0.000198406	0.138932	1.35939	0.840012	0.880357	0.0403451		17	8380351	R	I	MYH10	Body	island	chr17:8380172-8380539	NA
cg24235613	0.0452169	0.874335	8.94877	0.000198469	0.138932	1.35905	0.851727	0.896944	0.0452169		6	31765083	F	I	VARS	TSS1500	shore	chr6:31763240-31763905	NA
cg19451167	-0.0478155	0.038165	-8.94817	0.000198536	0.138932	1.35868	0.0620727	0.0142572	-0.0478155		7	96655981	R	I		IGR	shore	chr7:96653467-96654199	TRUE
cg12071656	-0.050677	0.0480992	-8.94772	0.000198587	0.138932	1.3584	0.0734377	0.0227607	-0.050677		20	44642570	R	I	MMP9	Body	shore	chr20:44642605-44643111	TRUE
cg18919209	0.0509358	0.931358	8.94747	0.000198614	0.138932	1.35825	0.90589	0.956826	0.0509358		11	96012039	F	II	MAML2	Body	opensea		TRUE
cg05345310	-0.0459107	0.855987	-8.94392	0.000199016	0.138932	1.35606	0.878943	0.833032	-0.0459107		22	45597035	F	II	C22orf9	Body	shore	chr22:45598721-45599080	TRUE
cg23641315	0.0653838	0.803372	8.94384	0.000199025	0.138932	1.35601	0.77068	0.836064	0.0653838		6	31828373	F	I	NEU1	Body	shore	chr6:31830299-31830948	NA
cg27123351	-0.0627598	0.579964	-8.94119	0.000199326	0.138932	1.35438	0.611344	0.548584	-0.0627598		11	67442249	F	II	ALDH3B2	5'UTR	opensea		TRUE
cg10296718	-0.0470492	0.967752	-8.9386	0.000199619	0.138932	1.35278	0.991277	0.944227	-0.0470492		8	1848143	R	I	ARHGEF10	Body	opensea		NA
cg08320413	0.0673647	0.782614	8.93392	0.000200151	0.138932	1.34989	0.748932	0.816297	0.0673647		10	127455161	R	II	MMP21	3'UTR	opensea		NA
cg20672477	-0.04701	0.542257	-8.93324	0.000200229	0.138932	1.34947	0.565762	0.518752	-0.04701		7	127255591	R	II	PAX4	5'UTR	opensea		NA
cg03778669	-0.0598444	0.0588593	-8.92884	0.00020073	0.138932	1.34676	0.0887815	0.028937	-0.0598444		6	28457246	R	I		IGR	shore	chr6:28457568-28457926	NA
cg27173971	-0.0499171	0.984372	-8.92541	0.000201123	0.138932	1.34464	1.00933	0.959414	-0.0499171		19	463914	R	I	ODF3L2	Body	island	chr19:463853-464103	NA
cg23290121	-0.0830904	0.800935	-8.92455	0.000201221	0.138932	1.34411	0.84248	0.75939	-0.0830904		2	241612069	F	I		IGR	island	chr2:241611744-241612677	NA
cg12309668	-0.0485992	0.0886216	-8.91981	0.000201765	0.138932	1.34118	0.112921	0.064322	-0.0485992		4	186732837	R	II	SORBS2	5'UTR	opensea		TRUE
cg01763051	0.0684857	0.688532	8.91887	0.000201873	0.138932	1.3406	0.654289	0.722775	0.0684857		6	150286157	F	II	ULBP1	Body	island	chr6:150284682-150286515	TRUE
cg25010788	-0.0683334	0.0349515	-8.91712	0.000202075	0.138932	1.33952	0.0691182	0.00078482	-0.0683334		1	31654453	R	I	NKAIN1	3'UTR	island	chr1:31654422-31654833	TRUE
cg16520238	-0.0579564	0.0459494	-8.91225	0.000202637	0.138932	1.33651	0.0749276	0.0169712	-0.0579564		17	45798480	R	I		IGR	opensea		TRUE
cg14006005	-0.045294	0.0489306	-8.91121	0.000202756	0.138932	1.33587	0.0715776	0.0262836	-0.045294		11	85780378	R	II	PICALM	TSS1500	island	chr11:85779725-85780397	NA
cg04290779	-0.0333216	0.0274908	-8.90472	0.000203508	0.138932	1.33185	0.0441516	0.01083	-0.0333216		1	41962067	R	I		IGR	island	chr1:41961850-41962316	TRUE
cg02402843	0.112935	0.66436	8.89824	0.000204263	0.138932	1.32783	0.607893	0.720828	0.112935		12	24168193	R	II	SOX5	5'UTR	opensea		TRUE
cg19986126	-0.0462838	0.70024	-8.89488	0.000204654	0.138932	1.32576	0.723382	0.677098	-0.0462838		20	60529384	R	II	MIR1257	TSS1500	opensea		NA
cg04650899	-0.0736699	0.0421405	-8.89053	0.000205164	0.138932	1.32306	0.0789755	0.00530553	-0.0736699		17	48194835	R	I	SAMD14	Body	island	chr17:48194634-48195085	NA
cg22364929	-0.0440837	0.524178	-8.88859	0.000205391	0.138932	1.32186	0.54622	0.502136	-0.0440837		1	1846154	R	II	CALML6	TSS200	shelf	chr1:1850098-1851391	NA
cg21533971	-0.0427662	0.877738	-8.88535	0.000205772	0.138932	1.31985	0.899121	0.856355	-0.0427662		17	3884911	F	II		IGR	opensea		TRUE
cg23560546	0.0391063	0.258061	8.88532	0.000205775	0.138932	1.31983	0.238508	0.277614	0.0391063		2	159652019	F	I	DAPL1	Body	opensea		TRUE
cg17409893	-0.0378795	0.038826	-8.88516	0.000205795	0.138932	1.31973	0.0577658	0.0198863	-0.0378795		19	42901325	R	I		IGR	island	chr19:42901016-42901375	NA
cg24091371	-0.121611	0.054397	-8.88412	0.000205917	0.138932	1.31908	0.115203	-0.00640865	-0.121611		1	28286411	R	I	XKR8	TSS200	island	chr1:28286019-28286838	NA
cg05423942	-0.0538498	0.742495	-8.88014	0.000206386	0.138932	1.31661	0.76942	0.71557	-0.0538498		8	143254443	F	II		IGR	opensea		NA
cg04963424	-0.0383331	0.979916	-8.87729	0.000206723	0.138932	1.31484	0.999083	0.960749	-0.0383331		12	58013645	R	I	SLC26A10	TSS200	island	chr12:58013171-58013652	TRUE
cg05423758	-0.0440132	0.831865	-8.87719	0.000206735	0.138932	1.31478	0.853872	0.809859	-0.0440132		16	74752063	F	II	FA2H	Body	shore	chr16:74752697-74752910	NA
cg06706894	-0.152166	0.0947274	-8.86718	0.000207922	0.138932	1.30856	0.170811	0.0186443	-0.152166		10	80167002	F	I		IGR	opensea		TRUE
cg24129382	-0.105255	0.0526613	-8.86432	0.000208264	0.138932	1.30678	0.105289	3.38422e-05	-0.105255		3	119529158	R	I	NR1I2	Body	island	chr3:119528920-119529159	NA
cg22987590	-0.110043	0.0549089	-8.86145	0.000208607	0.138932	1.305	0.10993	-0.000112532	-0.110043		8	21645524	F	I	GFRA2	Body	island	chr8:21644908-21647845	NA
cg09470163	-0.125872	0.0641618	-8.85413	0.000209484	0.138932	1.30044	0.127098	0.0012256	-0.125872		5	322032	R	I	AHRR	Body	island	chr5:320788-323010	NA
cg03821311	0.0941194	0.82202	8.85228	0.000209706	0.138932	1.29929	0.77496	0.86908	0.0941194		6	27836018	R	II	HIST1H1B	TSS1500	shore	chr6:27835190-27835461	NA
cg07484326	-0.135424	0.0619988	-8.84909	0.00021009	0.138932	1.2973	0.129711	-0.0057133	-0.135424		15	40714334	F	I		IGR	opensea		NA
cg22546696	-0.0558171	0.0397081	-8.84793	0.00021023	0.138932	1.29658	0.0676166	0.0117995	-0.0558171		15	41952645	F	I	MGA	1stExon	island	chr15:41952535-41953222	NA
cg24860332	-0.0349213	0.484365	-8.84728	0.000210308	0.138932	1.29618	0.501825	0.466904	-0.0349213		8	6827800	F	II	DEFA10P	TSS1500	opensea		NA
cg01917932	-0.0506728	0.792884	-8.84267	0.000210866	0.138932	1.2933	0.81822	0.767548	-0.0506728		8	1138928	R	II		IGR	island	chr8:1138927-1139281	NA
cg07913362	0.047493	0.715073	8.84231	0.000210909	0.138932	1.29308	0.691326	0.738819	0.047493		3	180546450	R	II		IGR	island	chr3:180546166-180546916	NA
cg25896644	-0.12837	0.0896251	-8.84228	0.000210913	0.138932	1.29306	0.15381	0.02544	-0.12837		11	116371487	F	I		IGR	island	chr11:116371182-116371606	TRUE
cg16535653	0.0515144	0.871533	8.84125	0.000211037	0.138932	1.29242	0.845776	0.89729	0.0515144		6	29922522	F	II		IGR	shore	chr6:29924201-29924533	NA
cg26878836	-0.0503659	0.906857	-8.84006	0.000211181	0.138932	1.29168	0.93204	0.881674	-0.0503659		11	68183902	F	II	LRP5	Body	shelf	chr11:68181086-68181289	NA
cg07546943	0.0415258	0.842256	8.83799	0.000211433	0.138932	1.29038	0.821493	0.863019	0.0415258		2	236523362	F	II	AGAP1	Body	opensea		TRUE
cg17594860	-0.0951711	0.0512935	-8.83766	0.000211473	0.138932	1.29018	0.0988791	0.00370796	-0.0951711		1	19615358	F	I	AKR7A3	TSS200	island	chr1:19614998-19615660	NA
cg18787802	0.0534379	0.847805	8.83401	0.000211916	0.138932	1.2879	0.821086	0.874524	0.0534379		6	139190700	F	II	ECT2L	Body	opensea		TRUE
cg24313756	0.0442582	0.83687	8.83354	0.000211975	0.138932	1.2876	0.814741	0.858999	0.0442582		6	14913283	F	I		IGR	opensea		TRUE
cg02959939	0.0452818	0.365475	8.83051	0.000212344	0.138932	1.28571	0.342835	0.388116	0.0452818		21	47813025	F	I	PCNT	Body	shore	chr21:47813251-47813462	NA
cg00362381	0.0418217	0.879819	8.82807	0.000212641	0.138932	1.28419	0.858908	0.90073	0.0418217		16	665320	R	I	RAB40C	Body	shore	chr16:664036-664587	NA
cg16345795	-0.108918	0.0506591	-8.82785	0.000212668	0.138932	1.28406	0.105118	-0.00380005	-0.108918		2	8816914	F	I		IGR	island	chr2:8816314-8817264	TRUE
cg01870456	-0.0572261	0.0367249	-8.82386	0.000213158	0.138932	1.28156	0.065338	0.00811191	-0.0572261		13	111267991	R	I	CARKD	TSS200	island	chr13:111267780-111268778	NA
cg05223392	0.0629041	0.829318	8.82305	0.000213256	0.138932	1.28106	0.797866	0.86077	0.0629041		7	2647927	R	I	IQCE	Body	shelf	chr7:2645524-2645765	NA
cg19640775	0.0389138	0.875556	8.8196	0.00021368	0.138932	1.2789	0.856099	0.895013	0.0389138		17	46953308	F	II		IGR	opensea		NA
cg18011253	-0.0413191	0.895377	-8.81659	0.00021405	0.138932	1.27702	0.916037	0.874717	-0.0413191		15	74424054	F	II	ISLR2	5'UTR	shore	chr15:74425091-74428821	TRUE
cg23008973	-0.0433135	0.881409	-8.81633	0.000214083	0.138932	1.27685	0.903066	0.859752	-0.0433135		15	77915770	R	II	LINGO1	Body	opensea		TRUE
cg04677227	-0.0568033	0.0501725	-8.81498	0.000214249	0.138932	1.27601	0.0785742	0.0217709	-0.0568033		10	100028320	R	II	LOXL4	TSS1500	island	chr10:100028204-100028508	NA
ch.15.37208706R	-0.0507148	0.0590813	-8.8061	0.000215348	0.138932	1.27045	0.0844387	0.0337239	-0.0507148		15	39421414	F	II		IGR	opensea		TRUE
cg08016363	0.16298	0.581589	8.80301	0.000215732	0.138932	1.26852	0.500099	0.663079	0.16298		17	21118577	F	II	TMEM11	TSS1500	shore	chr17:21116850-21118031	NA
cg20131194	-0.0546878	0.032253	-8.80264	0.000215778	0.138932	1.26829	0.059597	0.00490911	-0.0546878		11	31832931	R	I	PAX6	TSS200	island	chr11:31831620-31839038	TRUE
cg08131881	-0.0724252	0.0347491	-8.80191	0.000215868	0.138932	1.26783	0.0709617	-0.00146349	-0.0724252		14	50470108	R	I	C14orf182	Body	island	chr14:50470015-50470419	NA
cg22867629	-0.0797019	0.743818	-8.80155	0.000215914	0.138932	1.2676	0.783669	0.703967	-0.0797019		14	96699068	F	II	BDKRB2	5'UTR	opensea		NA
cg23645091	-0.0826605	0.693	-8.79842	0.000216304	0.138932	1.26564	0.734331	0.65167	-0.0826605		12	52914409	R	II	KRT5	TSS200	opensea		NA
cg03364076	-0.0384292	0.0307836	-8.79693	0.000216489	0.138932	1.26471	0.0499982	0.0115691	-0.0384292		17	16342586	F	I	NCRNA00188	Body	island	chr17:16342504-16342897	NA
cg12824796	-0.0818318	0.0487008	-8.79569	0.000216644	0.138932	1.26394	0.0896166	0.00778487	-0.0818318		10	131768928	R	I		IGR	island	chr10:131761169-131771696	TRUE
cg16524733	-0.0923352	0.0872322	-8.79437	0.000216809	0.138932	1.26311	0.1334	0.0410646	-0.0923352		11	117070046	F	I	TAGLN	5'UTR	opensea		NA
cg11274172	-0.0770302	0.113456	-8.79361	0.000216904	0.138932	1.26263	0.151971	0.0749408	-0.0770302		11	75736215	F	II	UVRAG	Body	opensea		TRUE
cg04256238	-0.0727813	0.845289	-8.79173	0.00021714	0.138932	1.26145	0.88168	0.808899	-0.0727813		12	133198063	F	II	P2RX2	Body	shore	chr12:133195922-133196556	NA
cg08149251	-0.05168	0.777158	-8.79149	0.00021717	0.138932	1.2613	0.802998	0.751318	-0.05168		15	65495470	F	II	CILP	Body	opensea		NA
cg05924022	-0.0359992	0.0407763	-8.78638	0.000217811	0.138932	1.2581	0.0587759	0.0227767	-0.0359992		10	30723367	F	II	MAP3K8	5'UTR	island	chr10:30722378-30723707	NA
cg04740898	-0.0442117	0.911275	-8.78497	0.000217989	0.138932	1.25721	0.933381	0.889169	-0.0442117		17	56402669	F	II	BZRAP1	Body	shore	chr17:56401728-56402343	TRUE
cg19696441	0.0641789	0.812754	8.77888	0.000218757	0.138932	1.25339	0.780664	0.844843	0.0641789		1	20512463	F	I	UBXN10	TSS200	island	chr1:20512360-20512797	NA
cg10478867	-0.0395318	0.0244649	-8.77748	0.000218933	0.138932	1.25251	0.0442308	0.00469905	-0.0395318		7	150948760	R	I	SMARCD3	Body	island	chr7:150948671-150948906	NA
cg22233512	0.0462892	0.864079	8.76696	0.00022027	0.138932	1.24589	0.840935	0.887224	0.0462892		17	55543388	R	II	MSI2	Body	opensea		TRUE
cg13260148	-0.0592915	0.869237	-8.76692	0.000220274	0.138932	1.24587	0.898883	0.839591	-0.0592915		3	72227294	F	II		IGR	opensea		TRUE
cg20541238	-0.0617717	0.057927	-8.76308	0.000220765	0.138932	1.24345	0.0888129	0.0270411	-0.0617717		3	13324886	F	I		IGR	island	chr3:13323438-13324929	NA
cg19204958	0.125446	0.545576	8.76057	0.000221086	0.138932	1.24187	0.482853	0.608299	0.125446		10	415937	F	II	DIP2C	Body	shore	chr10:413851-414165	TRUE
cg13186679	-0.0354957	0.0302337	-8.76029	0.000221122	0.138932	1.2417	0.0479815	0.0124858	-0.0354957		1	154530902	R	I	UBE2Q1	1stExon	island	chr1:154530681-154530903	NA
cg27402091	-0.0597899	0.788804	-8.7593	0.000221248	0.138932	1.24108	0.818699	0.758909	-0.0597899		7	157654102	R	II	PTPRN2	Body	opensea		NA
cg00451227	0.0561129	0.855241	8.75883	0.000221309	0.138932	1.24078	0.827184	0.883297	0.0561129		4	185975098	F	II		IGR	opensea		NA
cg11657043	-0.0550733	0.768856	-8.7581	0.000221402	0.138932	1.24032	0.796393	0.741319	-0.0550733		2	127734511	R	I		IGR	island	chr2:127734403-127734677	NA
cg07619799	-0.0453131	0.0522181	-8.75569	0.000221712	0.138932	1.2388	0.0748747	0.0295616	-0.0453131		4	185747409	F	II	ACSL1	TSS200	island	chr4:185746557-185747827	NA
cg07592944	0.0504834	0.75681	8.75322	0.000222028	0.138932	1.23725	0.731568	0.782052	0.0504834		13	114258275	R	II	TFDP1	Body	shore	chr13:114260191-114260565	NA
cg22109056	-0.0615039	0.0435321	-8.74987	0.000222461	0.138932	1.23514	0.074284	0.0127801	-0.0615039		1	9352963	R	I	SPSB1	5'UTR	opensea		NA
cg06263887	0.160985	0.661043	8.74658	0.000222885	0.138932	1.23306	0.580551	0.741536	0.160985		7	151109656	R	I		IGR	shore	chr7:151106244-151107808	NA
cg21851142	-0.0672895	0.0573884	-8.74576	0.000222991	0.138932	1.23254	0.0910332	0.0237437	-0.0672895		6	132129008	R	II	ENPP1	TSS200	island	chr6:132128727-132129563	NA
cg17624802	-0.0745073	0.942241	-8.74358	0.000223272	0.138932	1.23118	0.979495	0.904987	-0.0745073		17	42431627	F	I	FAM171A2	Body	island	chr17:42431092-42432555	NA
cg25868998	-0.131768	0.0665381	-8.74353	0.000223279	0.138932	1.23114	0.132422	0.000654206	-0.131768		13	95655172	F	I		IGR	island	chr13:95655108-95655517	NA
cg08466256	-0.038149	0.859056	-8.74262	0.000223397	0.138932	1.23057	0.87813	0.839981	-0.038149		2	189957139	F	II	COL5A2	Body	opensea		TRUE
cg20711812	0.09905	0.791472	8.74223	0.000223447	0.138932	1.23032	0.741947	0.840997	0.09905		19	1775422	F	I	ONECUT3	Body	island	chr19:1775063-1775534	TRUE
cg18960803	0.0415342	0.858491	8.73861	0.000223918	0.138932	1.22804	0.837724	0.879258	0.0415342		17	33470733	F	II	NLE1	TSS1500	shore	chr17:33468896-33469418	NA
cg01239922	0.0356391	0.190289	8.73701	0.000224125	0.138932	1.22703	0.17247	0.208109	0.0356391		5	191242	F	I	LRRC14B	TSS1500	shore	chr5:191792-192544	NA
cg07128233	0.0692626	0.828139	8.7346	0.000224439	0.138932	1.22551	0.793508	0.86277	0.0692626		10	65217182	F	II	JMJD1C	Body	opensea		TRUE
cg11812071	0.074106	0.894076	8.73073	0.000224944	0.138932	1.22307	0.857023	0.931129	0.074106		6	138200097	F	II	TNFAIP3	Body	opensea		NA
cg06557057	-0.0540209	0.0460803	-8.72973	0.000225074	0.138932	1.22243	0.0730907	0.0190698	-0.0540209		7	142494706	R	I		IGR	island	chr7:142494563-142495248	TRUE
cg26314055	-0.0619623	0.108227	-8.72506	0.000225686	0.138932	1.21948	0.139208	0.077246	-0.0619623		1	1182658	F	I	FAM132A	TSS1500	shore	chr1:1181756-1182470	NA
cg18280463	-0.0609336	0.0385723	-8.72342	0.000225901	0.138932	1.21845	0.0690391	0.00810547	-0.0609336		1	145473698	F	I	ANKRD34A	Body	island	chr1:145472980-145474702	NA
cg02725025	-0.0456089	0.0554924	-8.71991	0.000226363	0.138932	1.21622	0.0782969	0.032688	-0.0456089		10	134973997	F	I	KNDC1	1stExon	island	chr10:134973510-134974311	NA
cg10528482	-0.0969296	0.0618504	-8.71386	0.00022716	0.138932	1.2124	0.110315	0.0133856	-0.0969296		5	525771	F	I	SLC9A3	TSS1500	shore	chr5:523676-524887	NA
cg14194708	-0.0648467	0.830724	-8.70989	0.000227685	0.138932	1.20989	0.863147	0.798301	-0.0648467		11	118967322	R	II	H2AFX	TSS1500	shore	chr11:118965017-118966464	NA
cg27330627	-0.116948	0.0555372	-8.70578	0.00022823	0.138932	1.20729	0.114011	-0.00293699	-0.116948		7	72722760	F	I	NSUN5	1stExon	island	chr7:72722327-72722967	NA
cg15487266	-0.0447922	0.855082	-8.69902	0.000229131	0.138932	1.203	0.877478	0.832686	-0.0447922		2	96928219	F	II	TMEM127	Body	shelf	chr2:96930859-96932291	NA
cg02337568	-0.038681	0.0371864	-8.69728	0.000229364	0.138932	1.2019	0.0565269	0.0178459	-0.038681		12	111843385	F	I	SH2B3	TSS1500	island	chr12:111842938-111844392	NA
cg17416280	-0.0434574	0.0256829	-8.69529	0.00022963	0.138932	1.20064	0.0474116	0.00395425	-0.0434574		17	1957394	R	I	HIC1	TSS1500	island	chr17:1952919-1962328	NA
cg00322262	-0.0749686	0.695465	-8.69437	0.000229752	0.138932	1.20005	0.73295	0.657981	-0.0749686		4	8085866	F	II	ABLIM2	Body	shore	chr4:8087169-8087449	NA
cg19009280	-0.127936	0.165105	-8.69396	0.000229807	0.138932	1.19979	0.229073	0.101137	-0.127936		4	42154983	R	I	BEND4	TSS200	island	chr4:42152766-42154984	NA
cg04500819	-0.0589376	0.883602	-8.68553	0.00023094	0.138932	1.19444	0.913071	0.854134	-0.0589376		1	170376975	F	II		IGR	opensea		TRUE
cg11668844	-0.0427025	0.217827	-8.68103	0.000231547	0.138932	1.19159	0.239179	0.196476	-0.0427025		13	113655622	F	II	MCF2L	Body	shore	chr13:113656116-113656379	TRUE
cg17806757	0.0437481	0.892743	8.68065	0.000231598	0.138932	1.19135	0.870869	0.914617	0.0437481		6	32070388	F	II	TNXB	5'UTR	opensea		NA
cg11142826	-0.0432894	0.0448678	-8.6741	0.000232486	0.138932	1.18718	0.0665125	0.0232231	-0.0432894		17	44896223	R	I	WNT3	TSS200	island	chr17:44895800-44897025	TRUE
cg02676052	-0.0397013	0.840939	-8.67333	0.00023259	0.138932	1.1867	0.860789	0.821088	-0.0397013		5	169725927	F	II	LCP2	TSS1500	opensea		NA
cg13376199	-0.119524	0.410901	-8.67299	0.000232636	0.138932	1.18648	0.470662	0.351139	-0.119524		8	1311063	R	II		IGR	shore	chr8:1311387-1311626	NA
cg25217710	-0.0509956	0.866159	-8.67009	0.00023303	0.138932	1.18464	0.891657	0.840661	-0.0509956		1	156609523	R	II		IGR	shelf	chr1:156611639-156612447	NA
cg27336068	-0.0398879	0.0504882	-8.66566	0.000233634	0.138932	1.18182	0.0704322	0.0305443	-0.0398879		10	1336103	R	II	ADARB2	Body	opensea		TRUE
cg08279075	-0.0454652	0.975046	-8.6653	0.000233683	0.138932	1.18159	0.997779	0.952314	-0.0454652		16	54318772	R	I	IRX3	Body	island	chr16:54317821-54324604	NA
cg03262105	-0.0811826	0.0731443	-8.65659	0.000234877	0.138932	1.17605	0.113736	0.0325531	-0.0811826		6	25280507	R	I	LRRC16A	Body	shore	chr6:25279131-25279890	NA
cg02717506	-0.127235	0.832243	-8.65554	0.000235022	0.138932	1.17537	0.89586	0.768625	-0.127235		3	56390366	R	II	ERC2	Body	opensea		TRUE
cg16676292	0.0632843	0.502377	8.65511	0.000235081	0.138932	1.1751	0.470735	0.534019	0.0632843		11	46718049	F	II	ARHGAP1	5'UTR	shelf	chr11:46721979-46722428	NA
cg08644592	-0.0325282	0.0307729	-8.65488	0.000235112	0.138932	1.17496	0.047037	0.0145088	-0.0325282		16	31084664	F	I	ZNF646	TSS1500	island	chr16:31084343-31086048	NA
cg18792146	-0.075407	0.0559741	-8.64759	0.000236117	0.138932	1.17031	0.0936776	0.0182706	-0.075407		1	235105751	F	I		IGR	opensea		TRUE
cg23603852	0.0669136	0.813381	8.64722	0.000236169	0.138932	1.17007	0.779924	0.846838	0.0669136		10	105233423	R	II	CALHM3	Body	island	chr10:105232921-105233456	NA
cg05800928	-0.0356425	0.0409976	-8.64337	0.000236702	0.138932	1.16762	0.0588189	0.0231763	-0.0356425		7	75931781	F	I	HSPB1	TSS200	island	chr7:75931704-75932978	NA
cg17071731	-0.076566	0.430511	-8.63931	0.000237266	0.138932	1.16502	0.468794	0.392228	-0.076566		3	11127293	R	II		IGR	opensea		TRUE
cg03064914	-0.0611694	0.811178	-8.63913	0.000237291	0.138932	1.16491	0.841763	0.780593	-0.0611694		4	88655139	F	II		IGR	opensea		TRUE
cg01961881	-0.0461136	0.038847	-8.63852	0.000237375	0.138932	1.16452	0.0619038	0.0157901	-0.0461136		12	54813046	F	I	ITGA5	5'UTR	island	chr12:54812702-54813191	NA
cg02774705	-0.0731641	0.8053	-8.63526	0.00023783	0.138932	1.16244	0.841882	0.768718	-0.0731641		2	121741143	R	II	GLI2	Body	shore	chr2:121742106-121742396	TRUE
cg04296147	-0.034913	0.0459876	-8.63373	0.000238043	0.138932	1.16147	0.0634441	0.0285311	-0.034913		6	132129423	R	II	ENPP1	Body	island	chr6:132128727-132129563	NA
cg06311795	-0.0384214	0.731764	-8.63064	0.000238475	0.138932	1.15949	0.750975	0.712554	-0.0384214		12	130818957	F	II		IGR	shelf	chr12:130822360-130822696	NA
cg26950475	0.0724541	0.577543	8.6288	0.000238733	0.138932	1.15831	0.541316	0.61377	0.0724541		13	47407782	F	I	HTR2A	3'UTR	opensea		NA
cg07126167	-0.0836417	0.0434427	-8.62763	0.000238896	0.138932	1.15757	0.0852635	0.0016218	-0.0836417		10	106399513	R	I	SORCS3	TSS1500	shore	chr10:106399567-106402812	NA
cg15804105	-0.0600248	0.0567163	-8.62226	0.000239651	0.138932	1.15413	0.0867287	0.0267039	-0.0600248		6	26172302	F	I		IGR	island	chr6:26172033-26172398	NA
cg16097772	-0.057752	0.827787	-8.61721	0.000240362	0.138932	1.15091	0.856663	0.798911	-0.057752		12	69742232	R	II	LYZ	1stExon	opensea		NA
cg07325092	-0.0434511	0.0325725	-8.61666	0.000240441	0.138932	1.15055	0.0542981	0.010847	-0.0434511		15	34875825	F	I	GOLGA8B	TSS200	island	chr15:34874861-34876425	NA
cg12952924	-0.0661175	0.343238	-8.61286	0.000240977	0.138932	1.14812	0.376296	0.310179	-0.0661175		18	76692399	F	I		IGR	shore	chr18:76693917-76694195	NA
cg12651851	0.0550525	0.802751	8.60567	0.000241999	0.138932	1.14351	0.775225	0.830278	0.0550525		15	62538548	F	I		IGR	opensea		NA
cg04579398	-0.0448333	0.0490066	-8.60558	0.000242011	0.138932	1.14346	0.0714233	0.0265899	-0.0448333		19	36485360	F	I	SDHAF1	TSS1500	island	chr19:36484904-36485476	NA
cg12805515	-0.0490729	0.821747	-8.60543	0.000242033	0.138932	1.14336	0.846284	0.797211	-0.0490729		17	291251	F	II	FAM101B	3'UTR	island	chr17:291016-291264	NA
cg19484420	-0.0559085	0.0303818	-8.60485	0.000242115	0.138932	1.14299	0.058336	0.00242753	-0.0559085		2	127414108	F	I	GYPC	Body	island	chr2:127413696-127414171	NA
cg17398233	-0.0660537	0.0457395	-8.60325	0.000242343	0.138932	1.14196	0.0787664	0.0127127	-0.0660537		2	136876887	R	I	CXCR4	TSS1500	island	chr2:136876711-136877051	NA
cg22547775	-0.0635043	0.799421	-8.59816	0.00024307	0.138932	1.1387	0.831173	0.767669	-0.0635043		5	2537634	R	II		IGR	opensea		NA
cg05945782	-0.03966	0.945596	-8.59666	0.000243285	0.138932	1.13774	0.965426	0.925766	-0.03966		17	1954986	R	I	MIR212	TSS1500	island	chr17:1952919-1962328	NA
cg22879292	-0.0795217	0.787557	-8.59662	0.00024329	0.138932	1.13771	0.827318	0.747796	-0.0795217		3	71951848	F	II		IGR	opensea		TRUE
cg04487720	-0.0692831	0.599364	-8.59527	0.000243484	0.138932	1.13684	0.634005	0.564722	-0.0692831		17	39779381	R	II	KRT17	Body	opensea		NA
cg02360980	-0.0331572	0.043819	-8.59109	0.000244083	0.138932	1.13417	0.0603976	0.0272404	-0.0331572		15	41804283	F	I	LTK	Body	island	chr15:41803443-41805531	NA
cg16126291	-0.0566409	0.807655	-8.58763	0.000244582	0.138932	1.13194	0.835976	0.779335	-0.0566409		3	186560309	R	II	ADIPOQ	TSS200	opensea		NA
cg11931667	-0.0432009	0.026986	-8.58503	0.000244956	0.138932	1.13028	0.0485864	0.00538551	-0.0432009		12	110151938	F	I	C12orf34	TSS1500	island	chr12:110151327-110152758	NA
cg03687096	-0.0727961	0.742344	-8.58491	0.000244975	0.138932	1.13019	0.778742	0.705945	-0.0727961		4	3713209	F	I		IGR	opensea		NA
cg24798115	-0.0334103	0.0223356	-8.58284	0.000245273	0.138932	1.12887	0.0390408	0.00563047	-0.0334103		7	149157735	R	I	ZNF777	5'UTR	island	chr7:149156561-149158080	NA
cg26572973	0.073821	0.476944	8.58254	0.000245316	0.138932	1.12868	0.440033	0.513854	0.073821		8	145728501	R	II	GPT	TSS1500	shore	chr8:145730390-145732205	NA
cg18986330	-0.0360529	0.0247387	-8.58007	0.000245674	0.138932	1.12709	0.0427651	0.00671226	-0.0360529		14	100772766	R	I	SLC25A29	1stExon	island	chr14:100771820-100773673	NA
cg04465286	-0.0679428	0.0420464	-8.57939	0.000245773	0.138932	1.12665	0.0760178	0.008075	-0.0679428		12	111807019	F	I	FAM109A	TSS200	island	chr12:111806559-111807060	NA
cg18586886	-0.0927847	0.534651	-8.578	0.000245974	0.138932	1.12576	0.581043	0.488259	-0.0927847		6	30652399	R	I	KIAA1949	Body	shore	chr6:30654392-30654934	NA
cg00533737	-0.0342701	0.0599461	-8.57715	0.000246097	0.138932	1.12521	0.0770811	0.042811	-0.0342701		5	133340302	F	II	VDAC1	5'UTR	island	chr5:133339600-133341509	NA
cg23311252	0.119577	0.680052	8.57644	0.0002462	0.138932	1.12476	0.620263	0.73984	0.119577		12	132835050	R	I	GALNT9	Body	shore	chr12:132834178-132834430	NA
cg00908292	-0.0669756	0.669688	-8.57369	0.000246601	0.138932	1.12298	0.703176	0.6362	-0.0669756		17	38699009	F	II		IGR	opensea		TRUE
cg04465154	-0.0816188	0.784028	-8.56299	0.000248163	0.138932	1.1161	0.824837	0.743218	-0.0816188		8	9045558	F	II		IGR	opensea		NA
cg00569500	-0.0447979	0.783545	-8.55873	0.000248788	0.138932	1.11336	0.805944	0.761146	-0.0447979		1	12181636	R	II	TNFRSF8	Body	opensea		TRUE
cg02548132	-0.0546148	0.0619258	-8.55715	0.000249021	0.138932	1.11234	0.0892332	0.0346184	-0.0546148		8	6420242	R	I	ANGPT2	1stExon	shelf	chr8:6424215-6424888	TRUE
cg16306898	-0.0801412	0.0367604	-8.55638	0.000249134	0.138932	1.11185	0.076831	-0.00331025	-0.0801412		1	1475675	F	I	C1orf70	1stExon	shore	chr1:1476093-1476669	NA
cg15488794	0.0377215	0.315665	8.55397	0.000249489	0.138932	1.11029	0.296804	0.334525	0.0377215		20	30262899	F	II	BCL2L1	Body	opensea		NA
cg25618513	-0.0356847	0.0397963	-8.54997	0.00025008	0.138932	1.10771	0.0576386	0.021954	-0.0356847		4	153456716	R	I	FBXW7	TSS1500	island	chr4:153456108-153457843	NA
cg14476479	0.0716354	0.320691	8.54897	0.000250229	0.138932	1.10706	0.284874	0.356509	0.0716354		8	145728209	R	II	GPT	TSS1500	shore	chr8:145725460-145726707	NA
cg04066019	-0.0449748	0.0603845	-8.54725	0.000250483	0.138932	1.10596	0.0828719	0.0378972	-0.0449748		3	16554466	F	I	RFTN1	5'UTR	island	chr3:16554327-16555413	NA
cg26874367	-0.0613131	0.196657	-8.54498	0.00025082	0.138932	1.10449	0.227313	0.166	-0.0613131		2	129381792	R	II		IGR	opensea		TRUE
cg15160263	-0.0326186	0.97913	-8.54443	0.000250902	0.138932	1.10413	0.995439	0.96282	-0.0326186		5	76923943	R	I		IGR	island	chr5:76923887-76924502	NA
cg02636041	-0.0515101	0.0951297	-8.54394	0.000250974	0.138932	1.10382	0.120885	0.0693746	-0.0515101		10	43698008	F	II	RASGEF1A	Body	island	chr10:43697777-43698177	TRUE
cg13434638	-0.060207	0.134549	-8.54266	0.000251164	0.138932	1.103	0.164653	0.104446	-0.060207		15	68723690	R	I	ITGA11	Body	island	chr15:68723367-68724691	NA
cg26909817	0.0317347	0.843336	8.54245	0.000251196	0.138932	1.10286	0.827469	0.859203	0.0317347		16	53218077	F	I	CHD9	Body	opensea		NA
cg14733855	-0.0509924	0.0308819	-8.54155	0.000251329	0.138932	1.10228	0.0563781	0.00538571	-0.0509924		19	2477194	F	I	GADD45B	Body	island	chr19:2477134-2477377	TRUE
cg09579685	-0.0580617	0.939844	-8.53969	0.000251606	0.138932	1.10108	0.968875	0.910813	-0.0580617		16	86100508	R	I		IGR	opensea		NA
cg24431909	-0.0576663	0.0335009	-8.53749	0.000251934	0.138932	1.09966	0.062334	0.0046677	-0.0576663		19	13030239	R	I	SYCE2	TSS200	island	chr19:13029794-13030355	NA
cg16374343	-0.0749542	0.67353	-8.53594	0.000252166	0.138932	1.09865	0.711007	0.636053	-0.0749542		17	1014352	R	II	ABR	Body	shore	chr17:1011844-1012968	NA
cg16909799	0.0654735	0.886394	8.53259	0.000252667	0.138932	1.09649	0.853657	0.91913	0.0654735		8	140841666	F	II	TRAPPC9	Body	opensea		NA
cg20199549	0.03743	0.932887	8.53009	0.000253042	0.138932	1.09487	0.914172	0.951602	0.03743		10	820835	F	I		IGR	opensea		NA
cg03963929	-0.0831728	0.0662544	-8.52913	0.000253186	0.138932	1.09425	0.107841	0.024668	-0.0831728		6	39197426	R	I	KCNK5	TSS200	island	chr6:39196817-39197517	NA
cg17629929	0.0715806	0.158932	8.529	0.000253205	0.138932	1.09417	0.123142	0.194722	0.0715806		5	1875548	F	I		IGR	island	chr5:1874907-1879032	NA
cg08074621	-0.0378803	0.0994951	-8.52666	0.000253556	0.138932	1.09266	0.118435	0.080555	-0.0378803		16	67427606	F	I	TPPP3	TSS200	island	chr16:67427284-67428950	NA
cg07977153	-0.0372849	0.744448	-8.52556	0.000253722	0.138932	1.09194	0.76309	0.725805	-0.0372849		11	1967958	F	II	MRPL23	TSS1500	shore	chr11:1968558-1969003	NA
cg07643478	-0.0556404	0.0598383	-8.52525	0.000253768	0.138932	1.09175	0.0876585	0.032018	-0.0556404		19	46272079	F	II	SIX5	1stExon	island	chr19:46270699-46275167	NA
cg04706087	-0.0483018	0.525962	-8.52223	0.000254223	0.138932	1.08979	0.550113	0.501812	-0.0483018		1	15126781	R	II	KIAA1026	Body	shore	chr1:15127583-15127869	NA
cg12845021	-0.0551766	0.828767	-8.51938	0.000254653	0.138932	1.08795	0.856356	0.801179	-0.0551766		7	105446089	F	I	ATXN7L1	Body	opensea		TRUE
cg10317717	-0.111853	0.0543792	-8.51539	0.000255258	0.138932	1.08536	0.110306	-0.0015471	-0.111853		7	48129904	F	I	UPP1	5'UTR	island	chr7:48128727-48129961	NA
cg17602776	-0.0481378	0.0330268	-8.51184	0.000255796	0.138932	1.08307	0.0570958	0.00895792	-0.0481378		5	178977377	F	I	RUFY1	TSS200	island	chr5:178977298-178978291	NA
cg17202053	0.0920078	0.79028	8.50866	0.00025628	0.138932	1.081	0.744276	0.836283	0.0920078		8	131065129	R	II	ASAP1	3'UTR	opensea		NA
cg13445938	0.0607782	0.705488	8.50859	0.00025629	0.138932	1.08096	0.675099	0.735877	0.0607782		9	93840773	F	I		IGR	opensea		TRUE
cg00716277	-0.0366404	0.918503	-8.5073	0.000256487	0.138932	1.08013	0.936823	0.900183	-0.0366404		7	157369376	F	I	PTPRN2	Body	island	chr7:157369120-157369394	NA
cg26446913	-0.0479699	0.774859	-8.50462	0.000256895	0.138932	1.07839	0.798844	0.750874	-0.0479699		19	45940055	F	II		IGR	shelf	chr19:45942865-45943396	NA
cg02265758	-0.04185	0.330685	-8.50419	0.000256962	0.138932	1.07811	0.35161	0.30976	-0.04185		5	767440	F	II		IGR	opensea		NA
cg21802401	-0.106604	0.0472183	-8.50349	0.000257068	0.138932	1.07766	0.10052	-0.0060839	-0.106604		7	72722925	R	I	NSUN5	TSS200	island	chr7:72722327-72722967	NA
cg25221168	0.0563052	0.853183	8.50284	0.000257167	0.138932	1.07724	0.82503	0.881336	0.0563052		10	21797184	R	II		IGR	shore	chr10:21797632-21799341	NA
cg27370991	-0.0437813	0.956887	-8.49596	0.000258221	0.138932	1.07277	0.978778	0.934996	-0.0437813		16	2094602	F	I	NTHL1	Body	shelf	chr16:2097465-2098365	NA
cg13836638	-0.0534654	0.0287853	-8.49533	0.000258318	0.138932	1.07236	0.055518	0.00205262	-0.0534654		22	42679804	F	I		IGR	island	chr22:42679333-42679893	TRUE
cg24075738	-0.0616267	0.0369721	-8.49414	0.000258501	0.138932	1.07159	0.0677854	0.00615875	-0.0616267		3	50605156	F	I	C3orf18	1stExon	island	chr3:50604905-50605359	NA
cg25692621	-0.0338232	0.897297	-8.49094	0.000258994	0.138932	1.06951	0.914209	0.880386	-0.0338232		7	95115163	F	II	ASB4	TSS200	opensea		NA
cg02237987	-0.0383955	0.0340557	-8.4898	0.00025917	0.138932	1.06877	0.0532534	0.0148579	-0.0383955		1	156897441	R	I	C1orf92	Body	island	chr1:156897199-156897796	NA
cg02067846	-0.0641995	0.0362964	-8.48768	0.000259496	0.138932	1.0674	0.0683961	0.00419661	-0.0641995		3	38071498	R	I	PLCD1	TSS1500	island	chr3:38070394-38071598	NA
cg14631333	-0.0592932	0.631157	-8.48768	0.000259497	0.138932	1.06739	0.660804	0.60151	-0.0592932		7	4822924	R	II	KIAA0415	Body	shore	chr7:4823506-4824097	NA
cg19483126	-0.0362627	0.943887	-8.48667	0.000259652	0.138932	1.06674	0.962018	0.925755	-0.0362627		3	55504238	F	I	WNT5A	Body	island	chr3:55504201-55504453	NA
cg05792285	-0.115256	0.0579165	-8.4863	0.000259711	0.138932	1.0665	0.115545	0.000288448	-0.115256		20	278758	R	I	ZCCHC3	1stExon	island	chr20:277831-279155	NA
cg09288606	-0.075948	0.050193	-8.48461	0.000259972	0.138932	1.0654	0.088167	0.012219	-0.075948		16	69141391	R	I	HAS3	5'UTR	island	chr16:69139628-69141900	NA
cg02116283	0.0558521	0.892353	8.4844	0.000260005	0.138932	1.06526	0.864427	0.920279	0.0558521		2	111979319	R	II		IGR	shore	chr2:111980804-111981163	NA
cg15595755	-0.0543294	0.042857	-8.48086	0.000260553	0.138932	1.06296	0.0700217	0.0156923	-0.0543294		5	1867978	F	I		IGR	opensea		NA
cg23406407	0.0437849	0.899504	8.47217	0.000261905	0.138932	1.05731	0.877612	0.921397	0.0437849		17	66283994	F	II	ARSG	5'UTR	shelf	chr17:66286541-66288532	NA
cg22129906	-0.0386335	0.0275167	-8.4695	0.000262323	0.138932	1.05557	0.0468334	0.00819996	-0.0386335		2	220119239	R	I	TUBA4B	Body	island	chr2:220117937-220119334	NA
cg21588215	0.122609	0.743841	8.46876	0.000262439	0.138932	1.05509	0.682536	0.805145	0.122609		6	32632937	F	I	HLA-DQB1	Body	island	chr6:32632158-32633027	NA
cg17008486	-0.0336481	0.0319399	-8.46827	0.000262515	0.138932	1.05477	0.048764	0.0151158	-0.0336481		8	25543184	F	I		IGR	opensea		NA
cg16904636	-0.0420984	0.77069	-8.46646	0.000262799	0.138932	1.05359	0.79174	0.749641	-0.0420984		7	4857015	F	II	RADIL	Body	island	chr7:4856858-4857166	NA
cg22961241	-0.0582112	0.793117	-8.46513	0.000263008	0.138932	1.05273	0.822222	0.764011	-0.0582112		6	32917502	F	II	HLA-DMA	Body	opensea		NA
cg13465723	0.0344776	0.932446	8.46508	0.000263015	0.138932	1.0527	0.915207	0.949684	0.0344776		6	31591559	F	II	BAT2	Body	shelf	chr6:31587779-31589024	NA
cg13387826	-0.0454754	0.0415283	-8.45839	0.000264069	0.138932	1.04833	0.064266	0.0187906	-0.0454754		1	2005260	F	I	PRKCZ	1stExon	island	chr1:2005179-2005565	NA
cg20453176	-0.0605448	0.578171	-8.45676	0.000264325	0.138932	1.04728	0.608443	0.547898	-0.0605448		5	135692712	F	II	TRPC7	Body	island	chr5:135692397-135693042	NA
cg02939659	-0.0857797	0.0537044	-8.45566	0.0002645	0.138932	1.04655	0.0965942	0.0108146	-0.0857797		14	102054070	R	I		IGR	island	chr14:102053868-102054163	NA
cg04252689	0.0340642	0.824705	8.45512	0.000264585	0.138932	1.0462	0.807673	0.841737	0.0340642		19	52210193	F	I		IGR	shelf	chr19:52206244-52206726	NA
cg09915769	-0.0633872	0.063602	-8.4517	0.000265127	0.138932	1.04397	0.0952956	0.0319084	-0.0633872		19	7660977	R	II	KIAA1543	1stExon	island	chr19:7660572-7661594	NA
cg24079038	-0.0786347	0.811929	-8.4513	0.00026519	0.138932	1.04371	0.851246	0.772612	-0.0786347		11	2465279	F	I	KCNQ1	TSS1500	island	chr11:2465171-2465648	NA
cg14703002	-0.0670058	0.0384699	-8.44935	0.000265499	0.138932	1.04244	0.0719729	0.00496703	-0.0670058		6	26018058	F	I	HIST1H1A	TSS200	shelf	chr6:26020671-26021125	NA
cg04896620	-0.0439253	0.824679	-8.44833	0.000265661	0.138932	1.04177	0.846641	0.802716	-0.0439253		21	35745355	R	II		IGR	shore	chr21:35747326-35748122	NA
cg22207733	-0.0573842	0.0307576	-8.44679	0.000265905	0.138932	1.04077	0.0594497	0.00206551	-0.0573842		17	61523846	F	I	CYB561	TSS200	island	chr17:61523000-61524470	TRUE
cg23985214	-0.0529701	0.0705107	-8.44186	0.00026669	0.138932	1.03755	0.0969958	0.0440257	-0.0529701		17	76356261	R	II	SOCS3	TSS200	island	chr17:76354818-76357038	NA
cg14215515	-0.0407401	0.837081	-8.43987	0.000267007	0.138932	1.03625	0.857451	0.81671	-0.0407401		9	129101945	F	II	FAM125B	Body	shore	chr9:129100371-129100574	NA
cg17759086	-0.0656139	0.0429261	-8.43856	0.000267217	0.138932	1.0354	0.0757331	0.0101192	-0.0656139		1	15911435	F	I	AGMAT	1stExon	island	chr1:15911088-15911608	TRUE
cg08149193	-0.0934389	0.054704	-8.4356	0.00026769	0.138932	1.03346	0.101423	0.00798449	-0.0934389		11	44333067	F	I	ALX4	TSS1500	shore	chr11:44330542-44331761	NA
cg18068487	-0.0434466	0.0657063	-8.43432	0.000267896	0.138932	1.03262	0.0874297	0.043983	-0.0434466		7	150778340	R	I	FASTK	TSS1500	island	chr7:150777607-150780879	NA
cg19961545	-0.0837435	0.0475921	-8.43241	0.000268203	0.138932	1.03137	0.0894638	0.00572031	-0.0837435		2	54087066	R	I	GPR75	5'UTR	island	chr2:54086776-54087266	TRUE
cg01157169	-0.0602577	0.0353009	-8.43124	0.00026839	0.138932	1.03061	0.0654297	0.005172	-0.0602577		6	170190123	R	I	C6orf122	Body	island	chr6:170190111-170190712	TRUE
cg01810713	-0.0410828	0.731703	-8.42864	0.000268809	0.138932	1.02891	0.752244	0.711162	-0.0410828		16	85966031	R	II		IGR	opensea		NA
cg19675664	-0.0621542	0.0369004	-8.42781	0.000268942	0.138932	1.02837	0.0679775	0.0058233	-0.0621542		14	64760831	F	I	ESR2	1stExon	shore	chr14:64760859-64761241	TRUE
cg15788639	-0.046415	0.0354015	-8.42513	0.000269374	0.138932	1.02661	0.058609	0.012194	-0.046415		6	29974251	F	I	HLA-J	Body	island	chr6:29974220-29975369	NA
cg16032570	-0.0400477	0.0450289	-8.42303	0.000269713	0.138932	1.02524	0.0650527	0.0250051	-0.0400477		1	95582756	F	II	TMEM56	TSS200	island	chr1:95582750-95583572	NA
cg01667646	-0.0415986	0.0350655	-8.42036	0.000270146	0.138932	1.02349	0.0558648	0.0142662	-0.0415986		15	84116018	F	I	SH3GL3	TSS200	island	chr15:84115762-84116921	NA
cg18956714	-0.0547836	0.0861255	-8.42021	0.000270171	0.138932	1.02339	0.113517	0.0587337	-0.0547836		13	97646803	F	II	OXGR1	TSS200	shore	chr13:97646394-97646737	TRUE
cg10600367	0.0519742	0.822967	8.42019	0.000270173	0.138932	1.02338	0.79698	0.848954	0.0519742		6	32916946	R	II	HLA-DMA	Body	opensea		NA
cg04999502	-0.113637	0.0615376	-8.42014	0.000270181	0.138932	1.02335	0.118356	0.00471915	-0.113637		5	72251326	R	I	FCHO2	TSS1500	island	chr5:72251182-72252513	NA
cg20097219	-0.0777276	0.368709	-8.41921	0.000270332	0.138932	1.02274	0.407573	0.329845	-0.0777276		17	77925317	R	II	TBC1D16	Body	shore	chr17:77924080-77924423	TRUE
cg02447380	-0.0690122	0.0408244	-8.41536	0.000270958	0.138932	1.02021	0.0753305	0.00631826	-0.0690122		1	28919300	R	I	RAB42	5'UTR	island	chr1:28919041-28919454	NA
cg17246382	-0.124455	0.0567161	-8.4149	0.000271032	0.138932	1.01991	0.118943	-0.00551134	-0.124455		15	78556940	R	I	DNAJA4	Body	island	chr15:78556405-78557542	TRUE
cg02183231	-0.0711953	0.0451242	-8.41463	0.000271076	0.138932	1.01973	0.0807218	0.00952651	-0.0711953		6	46459224	F	I		IGR	island	chr6:46458878-46459257	NA
cg01534391	-0.0567829	0.858489	-8.41363	0.000271238	0.138932	1.01909	0.886881	0.830098	-0.0567829		14	100118672	R	II	HHIPL1	Body	shore	chr14:100118877-100119188	NA
cg24663338	0.0693259	0.896699	8.41273	0.000271384	0.138932	1.0185	0.862036	0.931362	0.0693259		1	8005108	F	II		IGR	shelf	chr1:8002408-8002699	NA
cg09869647	-0.0795167	0.054951	-8.41161	0.000271568	0.138932	1.01776	0.0947093	0.0151926	-0.0795167		16	49311698	F	II		IGR	island	chr16:49311413-49312308	NA
cg02704570	-0.0381185	0.378506	-8.40987	0.000271851	0.138932	1.01662	0.397566	0.359447	-0.0381185		7	157647109	F	II	PTPRN2	Body	shore	chr7:157647800-157648007	NA
cg15491247	-0.0602513	0.0469742	-8.40963	0.00027189	0.138932	1.01646	0.0770999	0.0168486	-0.0602513		1	3230424	F	I	PRDM16	Body	opensea		TRUE
cg04001520	0.14725	0.368235	8.40616	0.000272457	0.138932	1.01418	0.29461	0.44186	0.14725		5	166988043	R	II	ODZ2	Body	opensea		TRUE
cg03866192	-0.0677014	0.758658	-8.40401	0.000272809	0.138932	1.01278	0.792509	0.724807	-0.0677014		17	2699542	R	II	RAP1GAP2	TSS200	opensea		NA
cg21854725	-0.0410757	0.032366	-8.40366	0.000272866	0.138932	1.01255	0.0529038	0.0118282	-0.0410757		20	62610842	R	I	SAMD10	1stExon	island	chr20:62610126-62611163	NA
cg14153722	-0.0337497	0.0405012	-8.40254	0.00027305	0.138932	1.01181	0.0573761	0.0236264	-0.0337497		1	206858799	F	II	MAPKAPK2	1stExon	island	chr1:206858091-206859651	NA
cg07978472	-0.0415956	0.050132	-8.40164	0.000273198	0.138932	1.01122	0.0709298	0.0293342	-0.0415956		4	122686493	F	I	TMEM155	TSS200	island	chr4:122685860-122686565	NA
cg26791665	0.0933066	0.843597	8.40037	0.000273407	0.138932	1.01039	0.796943	0.89025	0.0933066		1	19217189	F	II	ALDH4A1	Body	opensea		NA
cg14646244	-0.0994166	0.518902	-8.39901	0.00027363	0.138932	1.00949	0.56861	0.469193	-0.0994166		7	107300287	F	II	SLC26A4	TSS1500	shore	chr7:107301205-107302416	NA
cg08842138	0.0724313	0.9069	8.39578	0.000274162	0.138932	1.00737	0.870685	0.943116	0.0724313		17	7301657	F	II		IGR	shelf	chr17:7296504-7298466	NA
cg24898738	0.0599186	0.857227	8.39563	0.000274186	0.138932	1.00728	0.827268	0.887186	0.0599186		10	134938144	R	I	GPR123	Body	island	chr10:134937966-134938481	NA
cg04107707	0.0363394	0.904257	8.39419	0.000274423	0.138932	1.00633	0.886087	0.922427	0.0363394		17	4701693	R	I	PSMB6	Body	shelf	chr17:4699383-4699638	NA
cg16452086	-0.0543731	0.0615507	-8.38755	0.000275521	0.139125	1.00197	0.0887373	0.0343642	-0.0543731		18	77160030	R	I	NFATC1	TSS1500	island	chr18:77153292-77160759	NA
cg27560796	-0.0722861	0.732774	-8.3848	0.000275977	0.139125	1.00016	0.768917	0.696631	-0.0722861		6	33864689	R	II		IGR	opensea		TRUE
cg14536899	-0.130212	0.058846	-8.38461	0.000276009	0.139125	1.00003	0.123952	-0.00625979	-0.130212		19	18313954	F	I	RAB3A	5'UTR	island	chr19:18313908-18315129	NA
cg03970483	-0.0534221	0.869622	-8.38387	0.000276132	0.139125	0.999551	0.896333	0.842911	-0.0534221		10	99894087	F	II	C10orf28	TSS1500	shore	chr10:99894265-99894914	NA
cg24122498	-0.0436125	0.0445517	-8.38198	0.000276447	0.139125	0.998303	0.0663579	0.0227454	-0.0436125		17	4648682	R	I	ZMYND15	Body	opensea		NA
cg14768785	-0.0558105	0.0669597	-8.37183	0.000278142	0.139521	0.991623	0.0948649	0.0390544	-0.0558105		3	172166517	F	I	GHSR	TSS1500	island	chr3:172165372-172166738	NA
cg16953473	-0.0415282	0.0848287	-8.37094	0.000278291	0.139521	0.991037	0.105593	0.0640646	-0.0415282		17	59539587	F	II	TBX4	Body	island	chr17:59539362-59539834	NA
cg16704720	-0.0506835	0.517912	-8.36906	0.000278605	0.139521	0.989805	0.543254	0.492571	-0.0506835		12	131692000	R	II	LOC116437	Body	opensea		NA
cg23220551	-0.0488177	0.037585	-8.36843	0.000278712	0.139521	0.989386	0.0619939	0.0131762	-0.0488177		2	24232889	F	I	MFSD2B	TSS200	island	chr2:24232680-24233260	TRUE
cg23526973	-0.0513402	0.951706	-8.36663	0.000279015	0.139521	0.988199	0.977376	0.926036	-0.0513402		2	237086991	F	I		IGR	island	chr2:237086727-237088463	NA
cg20457193	-0.0754926	0.0419113	-8.36444	0.000279383	0.139521	0.986757	0.0796576	0.00416495	-0.0754926		1	32645180	R	I	TXLNA	TSS200	island	chr1:32645154-32645814	NA
cg21486694	0.0542325	0.742427	8.36023	0.000280093	0.139521	0.983984	0.71531	0.769543	0.0542325		19	49957559	F	II	ALDH16A1	Body	shore	chr19:49956279-49956837	NA
cg17606450	-0.0589091	0.425187	-8.3598	0.000280166	0.139521	0.983699	0.454641	0.395732	-0.0589091		11	60500636	F	II		IGR	opensea		NA
cg02440976	-0.0648247	0.0350572	-8.3556	0.000280878	0.139521	0.980926	0.0674696	0.00264489	-0.0648247		22	22863054	F	I	ZNF280B	1stExon	island	chr22:22862623-22863220	NA
cg12573002	-0.0718949	0.760215	-8.3533	0.000281267	0.139521	0.979412	0.796162	0.724268	-0.0718949		6	31560624	F	II	NCR3	5'UTR	opensea		NA
cg19880077	-0.0674713	0.729849	-8.35297	0.000281324	0.139521	0.97919	0.763585	0.696113	-0.0674713		12	131975791	R	II		IGR	shore	chr12:131977468-131977843	NA
cg25910803	-0.0864195	0.0549943	-8.34413	0.00028283	0.139521	0.973353	0.098204	0.0117845	-0.0864195		17	26732249	R	I	SLC46A1	Body	island	chr17:26732175-26732391	NA
cg02751532	-0.0391099	0.87044	-8.34141	0.000283294	0.139521	0.971562	0.889995	0.850885	-0.0391099		7	3041110	R	II	CARD11	5'UTR	opensea		NA
cg24758181	-0.0454055	0.869529	-8.33997	0.000283541	0.139521	0.970608	0.892232	0.846827	-0.0454055		11	2285802	F	II		IGR	opensea		NA
cg18831122	-0.0394538	0.0358994	-8.3396	0.000283605	0.139521	0.970364	0.0556262	0.0161725	-0.0394538		17	4642905	F	I	ZMYND15	TSS1500	island	chr17:4642038-4643410	TRUE
cg15408407	-0.0328524	0.0294484	-8.33823	0.00028384	0.139521	0.969458	0.0458746	0.0130222	-0.0328524		19	1438438	F	I	RPS15	Body	island	chr19:1438287-1438869	NA
cg03403065	-0.0604997	0.037622	-8.3375	0.000283965	0.139521	0.968975	0.0678718	0.00737212	-0.0604997		20	41818358	R	I	PTPRT	1stExon	island	chr20:41817475-41819212	NA
cg04205034	-0.119271	0.0680594	-8.33582	0.000284254	0.139521	0.967864	0.127695	0.00842408	-0.119271		5	134824947	R	I		IGR	island	chr5:134824931-134825224	NA
cg05949903	-0.0693832	0.0384768	-8.33255	0.000284816	0.139521	0.965704	0.0731684	0.00378519	-0.0693832		16	21831636	F	I	RRN3P1	TSS1500	island	chr16:21831482-21831944	NA
cg00875200	-0.0328973	0.025341	-8.33162	0.000284977	0.139521	0.965086	0.0417896	0.00889238	-0.0328973		6	28891298	F	I	TRIM27	1stExon	island	chr6:28890951-28892013	NA
cg20648229	0.0686653	0.792888	8.32549	0.000286037	0.139521	0.961026	0.758555	0.827221	0.0686653		2	10111071	R	II	GRHL1	Body	opensea		TRUE
cg19777396	-0.0575978	0.662249	-8.32499	0.000286123	0.139521	0.960698	0.691048	0.633451	-0.0575978		14	104638520	R	I	KIF26A	Body	island	chr14:104638074-104638660	NA
cg04055913	-0.0760165	0.325096	-8.32468	0.000286177	0.139521	0.960493	0.363105	0.287088	-0.0760165		15	44173036	F	II	FRMD5	Body	opensea		TRUE
cg25943372	-0.0473375	0.0392042	-8.32143	0.000286741	0.139521	0.958339	0.0628729	0.0155354	-0.0473375		18	34974300	R	I	BRUNOL4	Body	island	chr18:34973989-34974464	NA
cg01289421	-0.0332828	0.627976	-8.32011	0.00028697	0.139521	0.957466	0.644617	0.611335	-0.0332828		19	17908246	F	II	B3GNT3	5'UTR	shore	chr19:17905579-17906317	NA
cg19027361	-0.0682898	0.583824	-8.31858	0.000287236	0.139521	0.956452	0.617969	0.54968	-0.0682898		1	43768553	F	II	TIE1	Body	shore	chr1:43770522-43770880	TRUE
cg00794174	-0.0665689	0.760317	-8.31158	0.000288457	0.139521	0.951813	0.793601	0.727032	-0.0665689		12	131196417	F	I		IGR	shelf	chr12:131199824-131200157	NA
cg27207597	0.0347987	0.920691	8.31059	0.00028863	0.139521	0.951158	0.903291	0.93809	0.0347987		16	540226	R	I	RAB11FIP3	Body	opensea		NA
cg05380127	-0.043733	0.720981	-8.30794	0.000289096	0.139521	0.949395	0.742848	0.699115	-0.043733		6	32171823	F	II	NOTCH4	Body	opensea		NA
cg18810310	-0.0450617	0.504706	-8.30732	0.000289203	0.139521	0.948988	0.527237	0.482175	-0.0450617		14	103691834	R	II		IGR	opensea		TRUE
cg24596998	-0.181545	0.230234	-8.30505	0.000289603	0.139521	0.947477	0.321006	0.139461	-0.181545		1	220863263	R	I	C1orf115	TSS1500	shore	chr1:220863507-220864249	NA
cg03528246	0.0741724	0.906852	8.30462	0.000289677	0.139521	0.947196	0.869765	0.943938	0.0741724		11	73995105	F	II	P4HA3	Body	opensea		TRUE
cg23237472	0.0796461	0.916034	8.30441	0.000289715	0.139521	0.947055	0.876211	0.955857	0.0796461		1	56940113	F	II		IGR	shelf	chr1:56943401-56943669	NA
cg09132250	-0.0766881	0.0740587	-8.30389	0.000289806	0.139521	0.946709	0.112403	0.0357147	-0.0766881		2	131148721	F	I		IGR	island	chr2:131148591-131149416	NA
cg00225697	0.0588843	0.87756	8.30007	0.00029048	0.139521	0.94417	0.848118	0.907002	0.0588843		6	112684258	R	II		IGR	shore	chr6:112683759-112683979	NA
cg25367568	-0.0553182	0.769858	-8.29989	0.00029051	0.139521	0.944055	0.797518	0.742199	-0.0553182		20	57428437	F	I	GNAS	5'UTR	island	chr20:57428308-57428516	NA
cg08919597	0.232438	0.706113	8.29913	0.000290644	0.139521	0.943551	0.589894	0.822332	0.232438		6	138194824	F	II	TNFAIP3	Body	opensea		TRUE
cg21075077	-0.0553526	0.0349631	-8.29822	0.000290806	0.139521	0.942944	0.0626394	0.0072868	-0.0553526		13	21348126	F	I	N6AMT2	TSS200	island	chr13:21347443-21348257	NA
cg22934970	-0.0575116	0.0413046	-8.29745	0.000290941	0.139521	0.942435	0.0700604	0.0125488	-0.0575116		17	1957698	R	I	HIC1	TSS1500	island	chr17:1952919-1962328	NA
cg04537567	0.0649827	0.86151	8.29638	0.00029113	0.139521	0.941724	0.829019	0.894002	0.0649827		6	99296068	R	I		IGR	island	chr6:99295741-99296454	NA
cg16915316	0.0960766	0.333894	8.29467	0.000291433	0.139521	0.940586	0.285856	0.381932	0.0960766		12	58237272	R	II	CTDSP2	Body	shore	chr12:58238840-58241046	NA
cg21199093	0.115582	0.277439	8.29442	0.000291478	0.139521	0.940419	0.219648	0.33523	0.115582		1	35836009	R	II	ZMYM4	Body	opensea		TRUE
cg01441049	-0.0355042	0.871467	-8.29091	0.0002921	0.139521	0.938086	0.889219	0.853715	-0.0355042		1	11249761	F	II	ANGPTL7	1stExon	opensea		NA
cg22321237	-0.0808785	0.0513044	-8.29073	0.000292132	0.139521	0.937967	0.0917436	0.0108651	-0.0808785		8	22409270	F	I	SORBS3	1stExon	island	chr8:22408672-22409635	NA
cg01583940	0.0483482	0.083263	8.29055	0.000292164	0.139521	0.937847	0.0590889	0.107437	0.0483482		1	156218009	F	II	PAQR6	TSS1500	shelf	chr1:156215368-156215899	NA
cg05664317	-0.0584937	0.607505	-8.28708	0.000292781	0.139521	0.935538	0.636752	0.578258	-0.0584937		4	3650474	R	II		IGR	opensea		NA
cg16168406	-0.045863	0.735317	-8.28472	0.000293202	0.139521	0.933967	0.758248	0.712385	-0.045863		11	72414453	R	II	ARAP1	Body	opensea		TRUE
cg26857910	-0.0779441	0.0481081	-8.28426	0.000293283	0.139521	0.933662	0.0870802	0.00913609	-0.0779441		17	21279619	R	I	KCNJ12	TSS200	island	chr17:21279506-21281574	NA
cg06452558	-0.112059	0.415964	-8.28379	0.000293367	0.139521	0.933352	0.471994	0.359935	-0.112059		8	1401887	F	II		IGR	shelf	chr8:1404884-1405094	NA
cg19476021	-0.0345445	0.0281617	-8.27788	0.000294423	0.139867	0.929418	0.045434	0.0108895	-0.0345445		5	271897	F	I	PDCD6	1stExon	island	chr5:271527-271956	NA

## Sheet: B) HF2927_DMP_CSC vs SDC
Supplementary Table 3B. Differentially methylated probes between HF2927 CSCs and SDCs.
ProbeID	logFC	AveExpr	t	P.Value	adj.P.Val	B	csc_AVG	sdc_AVG	deltaBeta	CHR	MAPINFO	Strand	Type	gene	feature	cgi	UCSC_CpG_Islands_Name	Enhancer
cg01348004	0.158957	0.272115	36.1276	1.3801e-07	0.0174554	7.79627	0.192637	0.351593	0.158957	15	99645227	F	I	SYNM	TSS200	island	chr15:99645030-99646444	NA
cg24859986	-0.155594	0.226375	-34.8727	1.66557e-07	0.0174554	7.6883	0.304172	0.148578	-0.155594	1	84084182	F	II		IGR	opensea		TRUE
cg22763649	0.13708	0.363327	32.3538	2.48116e-07	0.0174554	7.44646	0.294787	0.431866	0.13708	20	21694307	F	II	PAX1	Body	shore	chr20:21694472-21695344	NA
cg24753662	0.223118	0.34189	31.5038	2.85819e-07	0.0174554	7.35639	0.230331	0.453449	0.223118	22	19746984	R	I	TBX1	5'UTR	island	chr22:19746924-19747141	NA
cg24888352	0.12056	0.27764	31.1647	3.02736e-07	0.0174554	7.31915	0.21736	0.33792	0.12056	10	2908597	R	I		IGR	opensea		TRUE
cg25316310	0.182078	0.473254	28.6332	4.74721e-07	0.0174554	7.01534	0.382214	0.564293	0.182078	4	48988801	F	II	CWH43	Body	island	chr4:48987790-48988808	NA
cg03235661	-0.120902	0.677187	-27.2772	6.14105e-07	0.0174554	6.83169	0.737637	0.616736	-0.120902	20	60525775	F	II		IGR	shore	chr20:60518033-60523876	TRUE
cg26779676	0.121137	0.282405	27.2751	6.14364e-07	0.0174554	6.83139	0.221837	0.342974	0.121137	7	140774714	F	II		IGR	shore	chr7:140772358-140774560	NA
cg00967809	-0.114712	0.67847	-27.1374	6.31083e-07	0.0174554	6.81183	0.735827	0.621114	-0.114712	1	115829419	F	II	NGF	5'UTR	opensea		NA
cg21146374	-0.121717	0.656058	-26.449	7.23217e-07	0.0174554	6.7114	0.716917	0.5952	-0.121717	12	129189313	F	II	TMEM132C	Body	shore	chr12:129189735-129189987	NA
cg11183365	0.162629	0.798873	26.3314	7.40503e-07	0.0174554	6.69379	0.717558	0.880188	0.162629	6	27064769	F	I		IGR	island	chr6:27064628-27065004	TRUE
cg21084284	0.177375	0.340394	25.8785	8.11844e-07	0.0174554	6.6247	0.251706	0.429082	0.177375	15	99645231	F	I	SYNM	TSS200	island	chr15:99645030-99646444	NA
cg22325921	-0.137672	0.230899	-25.5308	8.72192e-07	0.0174554	6.57023	0.299735	0.162063	-0.137672	4	136482220	F	II		IGR	opensea		TRUE
cg01515534	-0.129722	0.546391	-25.4378	8.89228e-07	0.0174554	6.55545	0.611252	0.48153	-0.129722	19	42415665	F	II		IGR	shore	chr19:42416992-42417513	NA
cg20475718	-0.187713	0.609963	-25.364	9.03037e-07	0.0174554	6.54364	0.70382	0.516107	-0.187713	2	69201798	R	II	GKN1	1stExon	opensea		NA
cg26094299	0.117222	0.332534	24.9794	9.79194e-07	0.0174554	6.48123	0.273922	0.391145	0.117222	12	49483716	R	I	DHH	Body	island	chr12:49483601-49484255	NA
cg00164189	0.109506	0.255961	24.9729	9.80548e-07	0.0174554	6.48016	0.201208	0.310715	0.109506	22	30821186	R	II	MTP18	TSS1500	shore	chr22:30821625-30822010	NA
cg08944400	0.101009	0.11448	24.8073	1.01572e-06	0.0174554	6.45278	0.0639756	0.164985	0.101009	7	77045405	F	I	PION	Body	island	chr7:77044840-77045719	NA
cg08635977	-0.177723	0.729987	-24.743	1.02978e-06	0.0174554	6.44206	0.818849	0.641126	-0.177723	1	249197850	R	II		IGR	shelf	chr1:249200252-249200721	NA
cg13209572	-0.1541	0.626461	-24.6248	1.05623e-06	0.0174554	6.42225	0.703511	0.549411	-0.1541	14	104680011	R	II		IGR	opensea		NA
cg23202887	-0.132616	0.396374	-24.5868	1.06493e-06	0.0174554	6.41584	0.462682	0.330066	-0.132616	14	99691372	R	II	BCL11B	Body	opensea		TRUE
cg08248579	0.203158	0.533271	24.3758	1.11467e-06	0.0174554	6.37997	0.431692	0.63485	0.203158	6	17988937	F	I	KIF13A	TSS1500	shore	chr6:17987415-17988405	NA
cg03708680	-0.133587	0.744877	-24.311	1.13049e-06	0.0174554	6.36886	0.811671	0.678084	-0.133587	10	134829025	R	I		IGR	shore	chr10:134830984-134832209	NA
cg25940008	-0.083986	0.690523	-24.2677	1.14121e-06	0.0174554	6.36141	0.732516	0.648531	-0.083986	1	228109530	F	II	WNT9A	Body	shelf	chr1:228112950-228113215	NA
cg14656093	-0.101672	0.614521	-24.2345	1.14953e-06	0.0174554	6.35566	0.665357	0.563686	-0.101672	1	25232917	F	II	RUNX3	Body	shore	chr1:25234428-25234807	NA
cg24307229	-0.157936	0.702793	-24.1879	1.16129e-06	0.0174554	6.34761	0.781761	0.623824	-0.157936	6	32726626	R	II	HLA-DQB2	Body	shelf	chr6:32729342-32729877	NA
cg24416190	0.123233	0.745646	23.6939	1.29538e-06	0.0174554	6.2605	0.68403	0.807263	0.123233	4	186007379	R	I		IGR	opensea		NA
cg17624802	0.251929	0.648482	23.5321	1.34322e-06	0.0174554	6.23134	0.522517	0.774446	0.251929	17	42431627	F	I	FAM171A2	Body	island	chr17:42431092-42432555	NA
cg07305574	-0.119153	0.883722	-23.4345	1.37311e-06	0.0174554	6.21357	0.943298	0.824145	-0.119153	7	20820629	R	II		IGR	shelf	chr7:20823307-20825662	NA
cg12851161	-0.0990206	0.683626	-22.8509	1.56916e-06	0.0174554	6.10488	0.733136	0.634116	-0.0990206	13	22298502	F	II		IGR	opensea		NA
cg22430565	-0.13174	0.675199	-22.6247	1.65394e-06	0.0174554	6.06155	0.741069	0.609329	-0.13174	1	178482328	F	II	C1orf49	1stExon	opensea		NA
cg04918402	0.1327	0.604528	22.5644	1.67747e-06	0.0174554	6.04988	0.538178	0.670879	0.1327	17	61778550	F	II	LIMD2	TSS1500	island	chr17:61776890-61778733	NA
cg04196068	-0.115834	0.737438	-22.3858	1.74947e-06	0.0174554	6.01504	0.795355	0.679521	-0.115834	6	169106844	R	II		IGR	opensea		NA
cg17142470	0.227669	0.548064	22.3684	1.75669e-06	0.0174554	6.01162	0.43423	0.661899	0.227669	8	22409684	F	II	SORBS3	5'UTR	shore	chr8:22408672-22409635	NA
cg07082414	-0.167793	0.732489	-22.3645	1.75833e-06	0.0174554	6.01084	0.816385	0.648592	-0.167793	6	147126181	R	II	LOC729176	TSS1500	opensea		NA
cg15300837	-0.156426	0.777851	-22.2053	1.82601e-06	0.0174554	5.97938	0.856064	0.699638	-0.156426	6	38803955	F	II	DNAH8	Body	opensea		TRUE
cg02505216	-0.108469	0.616523	-22.1953	1.83037e-06	0.0174554	5.97739	0.670758	0.562289	-0.108469	12	1943889	R	II	LRTM2	3'UTR	opensea		NA
cg15718287	-0.101004	0.283279	-22.1903	1.83256e-06	0.0174554	5.97639	0.33378	0.232777	-0.101004	13	36702658	R	II	DCLK1	5'UTR	shelf	chr13:36705040-36705707	NA
cg06123252	-0.113565	0.63281	-22.1788	1.83757e-06	0.0174554	5.97411	0.689593	0.576028	-0.113565	1	1901073	R	II	KIAA1751	Body	shelf	chr1:1897581-1897786	NA
cg07990681	-0.108969	0.388883	-22.0777	1.88252e-06	0.0174554	5.95389	0.443368	0.334399	-0.108969	16	86666077	F	II		IGR	opensea		NA
cg01553182	-0.139341	0.216318	-22.0493	1.89538e-06	0.0174554	5.94818	0.285988	0.146648	-0.139341	6	29342533	R	II	OR12D3	1stExon	opensea		NA
cg08382235	0.265752	0.320573	21.9415	1.94514e-06	0.0174554	5.92643	0.187697	0.453449	0.265752	22	19754251	F	I	TBX1	Body	island	chr22:19753312-19755013	TRUE
cg08422793	-0.097875	0.525694	-21.8607	1.98347e-06	0.0174554	5.91001	0.574632	0.476757	-0.097875	15	70051510	F	II		IGR	opensea		TRUE
cg04156940	-0.133446	0.588239	-21.6967	2.06398e-06	0.0174554	5.87642	0.654962	0.521516	-0.133446	7	55197704	F	II	EGFR	Body	opensea		TRUE
cg26752526	0.0852576	0.185015	21.6051	2.11067e-06	0.0174554	5.85747	0.142386	0.227643	0.0852576	16	12994998	F	II	SHISA9	TSS1500	island	chr16:12994574-12997690	NA
cg11527988	-0.150703	0.669745	-21.4479	2.19373e-06	0.0174554	5.82467	0.745097	0.594394	-0.150703	1	236511627	R	II		IGR	island	chr1:236511353-236511777	NA
cg25318301	-0.0802569	0.0463588	-21.3822	2.22961e-06	0.0174554	5.81084	0.0864872	0.00623035	-0.0802569	1	228566560	F	I	OBSCN	3'UTR	island	chr1:228565949-228567121	NA
cg11250194	-0.107278	0.656098	-21.2471	2.3055e-06	0.0174554	5.78224	0.709737	0.602459	-0.107278	11	61601937	R	II	FADS2	Body	opensea		TRUE
cg16170006	-0.0842476	0.156943	-21.1762	2.34662e-06	0.0174554	5.7671	0.199067	0.114819	-0.0842476	1	90099704	F	II	LRRC8C	5'UTR	shore	chr1:90098230-90099292	NA
cg17504765	0.0768058	0.894587	21.0073	2.44803e-06	0.0174554	5.73074	0.856184	0.932989	0.0768058	4	96300958	R	I	UNC5C	Body	opensea		NA
cg16664584	0.124802	0.413769	20.9519	2.48238e-06	0.0174554	5.71873	0.351368	0.47617	0.124802	1	94454989	R	II		IGR	opensea		TRUE
cg14709239	-0.108018	0.225881	-20.869	2.53493e-06	0.0174554	5.70065	0.27989	0.171872	-0.108018	2	121098464	F	II		IGR	shelf	chr2:121101046-121101432	NA
cg05877565	-0.165627	0.621166	-20.8053	2.5762e-06	0.0174554	5.68668	0.70398	0.538353	-0.165627	7	41732947	F	II	INHBA	Body	opensea		NA
cg08738346	-0.165862	0.436223	-20.7876	2.58779e-06	0.0174554	5.6828	0.519154	0.353292	-0.165862	5	152352697	R	II		IGR	opensea		NA
cg11000427	-0.102501	0.721684	-20.745	2.616e-06	0.0174554	5.6734	0.772935	0.670434	-0.102501	3	126394080	F	II		IGR	shelf	chr3:126398076-126398365	NA
cg09447262	-0.189096	0.662592	-20.6435	2.6846e-06	0.0174554	5.65093	0.75714	0.568044	-0.189096	2	192746130	F	II		IGR	shore	chr2:192746684-192746996	NA
cg11792649	0.0786287	0.671711	20.5992	2.71525e-06	0.0174554	5.64106	0.632397	0.711025	0.0786287	11	68664631	F	I	MRPL21	5'UTR	opensea		NA
cg14386808	0.181107	0.305556	20.5298	2.76408e-06	0.0174554	5.62553	0.215002	0.39611	0.181107	8	1292052	F	II		IGR	opensea		NA
cg21650193	-0.140026	0.789668	-20.5236	2.76851e-06	0.0174554	5.62414	0.859682	0.719655	-0.140026	13	112998074	R	II		IGR	island	chr13:112998073-112998274	NA
cg00349542	-0.1629	0.771609	-20.4291	2.83674e-06	0.0174554	5.60288	0.853059	0.690159	-0.1629	21	43546493	F	II	UMODL1	Body	shore	chr21:43547871-43548089	NA
cg07454154	-0.197107	0.525249	-20.4056	2.85405e-06	0.0174554	5.59757	0.623803	0.426695	-0.197107	10	106176905	R	II	CCDC147	Body	opensea		TRUE
cg09298014	0.109826	0.270654	20.3902	2.86548e-06	0.0174554	5.59407	0.215741	0.325567	0.109826	14	97058864	F	II		IGR	shore	chr14:97058943-97059522	TRUE
cg03861143	-0.11183	0.652791	-20.3529	2.89333e-06	0.0174554	5.58561	0.708706	0.596876	-0.11183	11	1855746	F	II	SYT8	1stExon	opensea		NA
cg26757820	-0.0777481	0.0826659	-20.3433	2.90047e-06	0.0174554	5.58345	0.12154	0.0437919	-0.0777481	10	76349278	R	II	ADK	Body	opensea		TRUE
cg00952162	-0.10322	0.723978	-20.3128	2.92354e-06	0.0174554	5.5765	0.775588	0.672368	-0.10322	7	64711268	F	II		IGR	shore	chr7:64712213-64712786	TRUE
cg26971710	0.112175	0.163873	20.3053	2.92925e-06	0.0174554	5.57479	0.107786	0.21996	0.112175	22	42016207	R	II	PPPDE2	Body	shore	chr22:42016301-42017784	NA
cg10632728	0.081065	0.130149	20.2969	2.93568e-06	0.0174554	5.57287	0.0896166	0.170682	0.081065	1	18875315	R	II		IGR	opensea		TRUE
cg18473137	0.155363	0.816663	20.278	2.95017e-06	0.0174554	5.56855	0.738982	0.894345	0.155363	17	30815034	F	I	CDK5R1	Body	island	chr17:30813177-30815239	NA
cg15033511	0.0710417	0.820189	20.2408	2.97887e-06	0.0174554	5.56006	0.784668	0.85571	0.0710417	17	54994023	F	I		IGR	shelf	chr17:54990832-54991771	NA
cg23640231	-0.0987962	0.748388	-20.221	2.99432e-06	0.0174554	5.55551	0.797786	0.69899	-0.0987962	1	2844871	R	II		IGR	shelf	chr1:2847056-2847288	NA
cg27467358	-0.101332	0.774466	-20.1841	3.02332e-06	0.0174554	5.54704	0.825132	0.7238	-0.101332	12	132901800	F	II	GALNT9	Body	shore	chr12:132900224-132901089	NA
cg12258344	-0.109569	0.531965	-19.7911	3.35387e-06	0.0174554	5.45535	0.58675	0.477181	-0.109569	2	47550528	R	II		IGR	opensea		TRUE
cg15246712	-0.119024	0.722525	-19.7749	3.36842e-06	0.0174554	5.45151	0.782037	0.663013	-0.119024	8	25815496	F	II	EBF2	Body	opensea		TRUE
cg15271026	-0.103778	0.840234	-19.734	3.40536e-06	0.0174554	5.44181	0.892123	0.788345	-0.103778	22	37494173	F	II	TMPRSS6	Body	island	chr22:37493704-37494174	NA
cg18706028	-0.101567	0.830626	-19.7185	3.41953e-06	0.0174554	5.43812	0.881409	0.779842	-0.101567	11	6292490	R	II	CCKBR	Body	island	chr11:6292256-6292693	NA
cg25770225	-0.188646	0.536416	-19.658	3.47538e-06	0.0174554	5.42369	0.630739	0.442093	-0.188646	10	134774013	R	II		IGR	shore	chr10:134774213-134774485	NA
cg13954206	-0.140232	0.72187	-19.6433	3.48914e-06	0.0174554	5.42018	0.791986	0.651754	-0.140232	12	110059808	R	II		IGR	opensea		NA
cg21817858	0.133097	0.349622	19.6361	3.49585e-06	0.0174554	5.41846	0.283073	0.41617	0.133097	5	141133337	F	II		IGR	island	chr5:141132811-141133338	NA
cg18979491	-0.160248	0.437785	-19.6261	3.50525e-06	0.0174554	5.41607	0.517909	0.357661	-0.160248	20	36974445	F	II	LBP	TSS1500	opensea		NA
cg15459774	-0.134533	0.413113	-19.5826	3.5466e-06	0.0174554	5.40561	0.480379	0.345846	-0.134533	10	8331529	F	II		IGR	opensea		TRUE
cg10322573	-0.122254	0.763546	-19.4785	3.6477e-06	0.0174554	5.38049	0.824673	0.702419	-0.122254	14	89907878	R	II	FOXN3	5'UTR	opensea		TRUE
cg26917665	-0.145576	0.66105	-19.426	3.69999e-06	0.0174554	5.36774	0.733838	0.588262	-0.145576	11	2444485	F	I	TRPM5	TSS1500	shelf	chr11:2442070-2442402	NA
cg21232620	-0.0960598	0.948836	-19.3726	3.75408e-06	0.0174554	5.35473	0.996866	0.900806	-0.0960598	6	78172192	R	II	HTR1B	1stExon	shore	chr6:78172231-78174088	NA
cg07294313	-0.0754018	0.884901	-19.3683	3.75849e-06	0.0174554	5.35367	0.922602	0.847201	-0.0754018	4	128651936	R	II	SLC25A31	Body	island	chr4:128651419-128651977	NA
cg14713139	0.077507	0.368785	19.3017	3.82736e-06	0.0174554	5.33737	0.330032	0.407539	0.077507	19	53811826	F	II		IGR	island	chr19:53811620-53812011	NA
cg26184741	-0.115726	0.600934	-19.2216	3.91214e-06	0.0174554	5.31766	0.658797	0.543071	-0.115726	3	9291739	F	II	SRGAP3	TSS1500	opensea		NA
cg04267400	-0.100603	0.462262	-19.2103	3.92432e-06	0.0174554	5.31486	0.512563	0.41196	-0.100603	17	37754160	F	II		IGR	shore	chr17:37752823-37753247	NA
cg02149376	-0.105353	0.691604	-19.146	3.99427e-06	0.0174554	5.29893	0.744281	0.638928	-0.105353	4	119270205	R	II	PRSS12	Body	shelf	chr4:119273305-119274458	NA
cg20795701	-0.0986915	0.707542	-19.1344	4.00705e-06	0.0174554	5.29605	0.756887	0.658196	-0.0986915	6	32295229	F	II	C6orf10	Body	opensea		NA
cg04817870	0.0709963	0.695954	19.0955	4.05035e-06	0.0174554	5.28634	0.660456	0.731453	0.0709963	17	79963651	R	I	ASPSCR1	Body	shore	chr17:79961577-79961857	TRUE
ch.1.4359995F	-0.0830266	0.126679	-19.0686	4.08056e-06	0.0174554	5.27963	0.168192	0.0851654	-0.0830266	1	224005787	F	II	TP53BP2	Body	opensea		NA
cg18423469	-0.0711294	0.777121	-19.0588	4.09156e-06	0.0174554	5.2772	0.812686	0.741556	-0.0711294	18	3726858	F	II	DLGAP1	Body	shelf	chr18:3729123-3729406	NA
cg03438909	-0.199851	0.301031	-19.0106	4.14657e-06	0.0174554	5.26511	0.400956	0.201105	-0.199851	2	19263192	R	II		IGR	opensea		TRUE
cg08121117	0.115473	0.447943	18.9974	4.16176e-06	0.0174554	5.2618	0.390207	0.50568	0.115473	13	112575735	F	I		IGR	island	chr13:112575723-112575998	NA
cg10778780	0.119079	0.291435	18.9671	4.19697e-06	0.0174554	5.25417	0.231895	0.350974	0.119079	3	42307866	F	II	CCK	TSS1500	shore	chr3:42306149-42307520	NA
cg04675221	-0.106299	0.638233	-18.9268	4.24423e-06	0.0174554	5.24402	0.691383	0.585084	-0.106299	16	88492868	F	II	ZNF469	TSS1500	shelf	chr16:88496201-88497763	NA
cg12634245	-0.123372	0.811746	-18.8944	4.28278e-06	0.0174554	5.23582	0.873432	0.75006	-0.123372	6	10495364	F	II		IGR	opensea		NA
cg21893663	0.0816319	0.239214	18.8844	4.2947e-06	0.0174554	5.23329	0.198398	0.28003	0.0816319	13	106063172	F	I		IGR	opensea		NA
cg16430256	-0.164658	0.563262	-18.881	4.29874e-06	0.0174554	5.23244	0.645591	0.480933	-0.164658	10	132632119	F	II		IGR	opensea		NA
cg16173335	-0.109447	0.809332	-18.8799	4.30007e-06	0.0174554	5.23216	0.864055	0.754608	-0.109447	10	132945710	R	II	TCERG1L	Body	opensea		NA
cg22721170	0.113265	0.810262	18.8287	4.36212e-06	0.0174554	5.21914	0.753629	0.866895	0.113265	8	129141736	R	II		IGR	opensea		TRUE
cg03141090	-0.124117	0.755925	-18.8227	4.36944e-06	0.0174554	5.21762	0.817984	0.693867	-0.124117	10	127262277	F	II	LOC100169752	TSS1500	opensea		NA
cg19407656	-0.0992864	0.310349	-18.6637	4.56914e-06	0.0174554	5.1769	0.359992	0.260706	-0.0992864	18	76613071	F	II		IGR	shelf	chr18:76616616-76617519	NA
cg15516226	-0.171737	0.710889	-18.6596	4.57443e-06	0.0174554	5.17584	0.796757	0.62502	-0.171737	5	180467519	F	II	BTNL9	5'UTR	opensea		NA
cg20510012	0.153505	0.693451	18.6595	4.57448e-06	0.0174554	5.17583	0.616699	0.770204	0.153505	11	118477147	F	II	PHLDB1	TSS200	shore	chr11:118478235-118481896	TRUE
cg26495179	-0.125475	0.294905	-18.6259	4.61818e-06	0.0174554	5.16715	0.357643	0.232168	-0.125475	20	34994278	F	II	DLGAP4	TSS1500	opensea		NA
cg00610294	-0.143841	0.167277	-18.62	4.62593e-06	0.0174554	5.16562	0.239198	0.0953561	-0.143841	4	187357928	R	II		IGR	shore	chr4:187356976-187357233	NA
cg09948076	0.115141	0.158582	18.6089	4.64044e-06	0.0174554	5.16276	0.101011	0.216152	0.115141	15	99645088	F	I	SYNM	TSS200	island	chr15:99645030-99646444	NA
cg19847244	-0.125174	0.486713	-18.571	4.69052e-06	0.0174554	5.15294	0.5493	0.424126	-0.125174	15	58246538	R	II	ALDH1A2	3'UTR	opensea		NA
cg03330558	0.143687	0.618158	18.5586	4.70705e-06	0.0174554	5.14972	0.546314	0.690001	0.143687	15	31516127	R	I		IGR	opensea		TRUE
cg18436008	-0.0776066	0.816347	-18.5579	4.70799e-06	0.0174554	5.14954	0.85515	0.777544	-0.0776066	10	80535327	F	II		IGR	opensea		TRUE
cg03779973	0.0644573	0.846722	18.5288	4.74709e-06	0.0174554	5.14197	0.814493	0.878951	0.0644573	4	151001971	F	I	DCLK2	Body	shore	chr4:150999250-151000706	NA
cg21139312	0.117925	0.825704	18.522	4.75632e-06	0.0174554	5.14019	0.766742	0.884667	0.117925	17	55663225	R	I	MSI2	Body	opensea		NA
cg02870829	-0.177161	0.292241	-18.5135	4.76783e-06	0.0174554	5.13798	0.380822	0.203661	-0.177161	2	40740063	F	II	SLC8A1	TSS1500	opensea		NA
cg25929202	-0.120701	0.666579	-18.4972	4.78995e-06	0.0174554	5.13374	0.726929	0.606228	-0.120701	3	131755265	F	II	CPNE4	TSS1500	shore	chr3:131753880-131754139	NA
cg06733602	-0.140266	0.377038	-18.4516	4.85259e-06	0.0174554	5.12182	0.447171	0.306905	-0.140266	16	86554372	F	II		IGR	shelf	chr16:86549069-86550512	NA
cg09570655	-0.0649014	0.406967	-18.4481	4.85746e-06	0.0174554	5.1209	0.439418	0.374517	-0.0649014	8	2147004	F	II		IGR	opensea		NA
cg03313140	0.172024	0.508075	18.4457	4.86078e-06	0.0174554	5.12027	0.422063	0.594087	0.172024	2	61403611	F	II	AHSA2	TSS1500	shore	chr2:61404048-61405361	NA
cg05208747	-0.133717	0.47465	-18.3953	4.93132e-06	0.0175599	5.10705	0.541508	0.407791	-0.133717	10	102411988	F	II		IGR	shelf	chr10:102414425-102416315	NA
cg10635188	-0.0853158	0.146012	-18.3111	5.05189e-06	0.0177368	5.08483	0.18867	0.103354	-0.0853158	12	97706801	R	II		IGR	opensea		TRUE
cg26722769	-0.180393	0.765771	-18.2838	5.09181e-06	0.0177368	5.07759	0.855967	0.675574	-0.180393	4	170328730	F	II	NEK1	Body	opensea		TRUE
cg02015876	0.180317	0.395058	18.2737	5.10656e-06	0.0177368	5.07492	0.3049	0.485216	0.180317	15	99645435	F	I	SYNM	1stExon	island	chr15:99645030-99646444	TRUE
cg02978784	-0.090808	0.590971	-18.1616	5.27472e-06	0.0181513	5.04503	0.636375	0.545567	-0.090808	6	28460106	F	II		IGR	shelf	chr6:28457568-28457926	NA
cg13083032	0.102555	0.202243	18.1191	5.34023e-06	0.0181513	5.03362	0.150966	0.25352	0.102555	7	1716567	R	II		IGR	opensea		NA
ch.9.25704165R	-0.0965437	0.117391	-18.032	5.47745e-06	0.0181513	5.01014	0.165663	0.0691189	-0.0965437	9	25714165	F	II		IGR	opensea		NA
cg02923340	-0.131761	0.549943	-18.0313	5.47854e-06	0.0181513	5.00995	0.615824	0.484063	-0.131761	16	1307502	F	II	TPSD1	Body	shore	chr16:1308004-1308308	NA
cg11748650	-0.195851	0.257155	-17.9716	5.57494e-06	0.0181513	4.99378	0.355081	0.15923	-0.195851	6	32279016	R	II	C6orf10	Body	opensea		NA
cg26765815	0.0807156	0.159322	17.9593	5.59513e-06	0.0181513	4.99043	0.118964	0.19968	0.0807156	17	78452482	F	II		IGR	island	chr17:78449507-78452783	NA
cg14497781	0.0790365	0.302428	17.9068	5.68193e-06	0.0181513	4.97613	0.26291	0.341947	0.0790365	8	124169251	F	I		IGR	island	chr8:124169039-124169449	NA
cg15700437	-0.0877746	0.74722	-17.8967	5.69889e-06	0.0181513	4.97336	0.791108	0.703333	-0.0877746	1	152487844	R	II	CRCT1	5'UTR	shore	chr1:152487978-152488270	NA
cg03647559	0.0974083	0.270173	17.8792	5.72823e-06	0.0181513	4.96858	0.221469	0.318877	0.0974083	2	238768032	F	II	RAMP1	TSS200	shore	chr2:238768073-238768831	TRUE
cg17695831	-0.214437	0.32818	-17.8521	5.77412e-06	0.0181513	4.96116	0.435399	0.220962	-0.214437	19	55038337	F	I		IGR	island	chr19:55038204-55038501	NA
cg07625177	0.0792582	0.522723	17.8385	5.79734e-06	0.0181513	4.95743	0.483094	0.562352	0.0792582	5	36001201	R	II		IGR	opensea		NA
cg03988778	0.122714	0.350681	17.836	5.80161e-06	0.0181513	4.95674	0.289324	0.412038	0.122714	11	22850891	R	I	SVIP	Body	island	chr11:22850765-22851367	NA
cg08708079	0.155317	0.35278	17.8266	5.81774e-06	0.0181513	4.95415	0.275122	0.430439	0.155317	20	3762422	F	II	SPEF1	TSS1500	shelf	chr20:3766343-3767636	NA
cg13501616	-0.123974	0.39978	-17.8019	5.86041e-06	0.0181513	4.94735	0.461767	0.337793	-0.123974	6	29414910	R	II		IGR	opensea		TRUE
cg25189681	0.0940389	0.203705	17.7744	5.90815e-06	0.0181513	4.93979	0.156686	0.250725	0.0940389	8	1244039	R	II		IGR	shore	chr8:1245671-1246464	NA
cg01485938	-0.130918	0.640209	-17.7727	5.91125e-06	0.0181513	4.9393	0.705668	0.57475	-0.130918	5	176304609	F	II	UNC5A	Body	shore	chr5:176304965-176305166	NA
cg08626436	-0.0985454	0.0921102	-17.6902	6.05761e-06	0.0182087	4.91648	0.141383	0.0428375	-0.0985454	10	88555339	F	II	BMPR1A	5'UTR	opensea		TRUE
cg00658652	-0.108148	0.222365	-17.6527	6.12559e-06	0.0182087	4.90605	0.276439	0.168291	-0.108148	16	71500215	R	II		IGR	shelf	chr16:71495773-71496260	NA
cg16468417	-0.214371	0.38801	-17.6307	6.16589e-06	0.0182087	4.89992	0.495196	0.280825	-0.214371	3	35835606	F	II	ARPP-21	3'UTR	opensea		NA
cg18938313	-0.165999	0.735864	-17.6262	6.1743e-06	0.0182087	4.89864	0.818863	0.652864	-0.165999	1	214926740	R	II		IGR	opensea		NA
cg01813280	-0.121545	0.685185	-17.6061	6.21148e-06	0.0182087	4.89303	0.745958	0.624413	-0.121545	6	168590844	F	II		IGR	island	chr6:168590832-168591394	NA
cg15482893	-0.137841	0.795999	-17.5798	6.26041e-06	0.0182087	4.88568	0.864919	0.727078	-0.137841	1	32837667	R	II	BSDC1	Body	opensea		NA
cg00155846	-0.112252	0.579021	-17.5593	6.299e-06	0.0182087	4.87992	0.635147	0.522895	-0.112252	9	138011566	R	II	OLFM1	Body	shore	chr9:138011606-138011815	NA
cg03340667	-0.0920441	0.808753	-17.5512	6.31437e-06	0.0182087	4.87764	0.854775	0.762731	-0.0920441	5	150464285	F	II		IGR	shelf	chr5:150460086-150460864	NA
cg05423257	-0.0859377	0.71855	-17.497	6.41784e-06	0.0182087	4.8624	0.761518	0.675581	-0.0859377	2	233321600	R	II	ALPI	Body	shore	chr2:233323380-233323936	NA
cg26939277	-0.153598	0.396362	-17.4771	6.4563e-06	0.0182087	4.85679	0.473161	0.319563	-0.153598	10	1256487	R	II	ADARB2	Body	shelf	chr10:1252141-1252505	NA
cg20237610	-0.19876	0.498039	-17.4693	6.4715e-06	0.0182087	4.85459	0.597419	0.398658	-0.19876	6	129203887	F	II	LAMA2	TSS1500	opensea		TRUE
cg09565111	0.101591	0.168597	17.4583	6.49302e-06	0.0182087	4.85147	0.117801	0.219392	0.101591	13	26545823	R	II	ATP8A2	Body	opensea		TRUE
cg02020969	-0.104664	0.617162	-17.4448	6.51947e-06	0.0182087	4.84765	0.669494	0.56483	-0.104664	19	2484938	F	II		IGR	shelf	chr19:2488287-2488570	NA
cg24876969	-0.0723874	0.807298	-17.436	6.53686e-06	0.0182087	4.84515	0.843492	0.771104	-0.0723874	6	28971902	R	II	ZNF311	5'UTR	opensea		NA
cg12069158	-0.1729	0.646481	-17.4169	6.57452e-06	0.0182087	4.83975	0.732931	0.560031	-0.1729	14	82028411	R	II		IGR	opensea		TRUE
cg13571582	0.0764555	0.56276	17.3524	6.70399e-06	0.0183134	4.8214	0.524533	0.600988	0.0764555	9	129483663	R	I		IGR	shore	chr9:129484841-129485887	NA
cg18054745	-0.187645	0.642058	-17.3338	6.74201e-06	0.0183134	4.81608	0.73588	0.548235	-0.187645	11	1370793	R	II		IGR	opensea		TRUE
cg06136125	-0.108401	0.589279	-17.3099	6.791e-06	0.0183134	4.80926	0.643479	0.535079	-0.108401	15	62537916	R	II		IGR	opensea		NA
cg22932482	-0.10613	0.625633	-17.2582	6.89873e-06	0.0183134	4.79442	0.678698	0.572568	-0.10613	8	144790992	R	II	LOC100130274	TSS1500	island	chr8:144788491-144791059	NA
cg03833948	-0.084571	0.662276	-17.2581	6.89889e-06	0.0183134	4.7944	0.704562	0.619991	-0.084571	12	21678044	R	II	C12orf39	TSS1500	shelf	chr12:21680408-21680982	NA
cg22867629	0.111993	0.349099	17.2482	6.91963e-06	0.0183134	4.79157	0.293102	0.405095	0.111993	14	96699068	F	II	BDKRB2	5'UTR	opensea		NA
cg10998570	-0.121984	0.694719	-17.1967	7.02926e-06	0.0183134	4.77673	0.755711	0.633727	-0.121984	5	965862	F	II		IGR	opensea		NA
cg20265805	-0.106644	0.53292	-17.1695	7.08797e-06	0.0183134	4.76886	0.586242	0.479598	-0.106644	20	43029468	F	II	HNF4A	TSS1500	opensea		NA
cg03453469	-0.113462	0.643032	-17.1456	7.14025e-06	0.0183134	4.76192	0.699763	0.586302	-0.113462	8	144821712	F	II		IGR	shore	chr8:144822011-144822805	NA
cg07137606	0.150755	0.436166	17.1386	7.15559e-06	0.0183134	4.75989	0.360788	0.511543	0.150755	1	242687018	R	II	PLD5	5'UTR	island	chr1:242686916-242687476	NA
cg18720533	-0.0843909	0.47224	-17.1106	7.21721e-06	0.0183134	4.75177	0.514435	0.430044	-0.0843909	10	134833372	R	II		IGR	shore	chr10:134834676-134835899	NA
cg25298683	-0.0993158	0.807622	-17.0961	7.24953e-06	0.0183134	4.74754	0.85728	0.757965	-0.0993158	7	101063331	R	I	EMID2	Body	opensea		TRUE
cg13562542	0.10319	0.388759	17.094	7.25407e-06	0.0183134	4.74695	0.337164	0.440354	0.10319	3	71803339	F	I	GPR27	1stExon	island	chr3:71802560-71804209	TRUE
cg08201451	0.226732	0.735784	17.0744	7.29806e-06	0.0183134	4.74122	0.622418	0.84915	0.226732	16	70760142	F	I	VAC14	Body	opensea		TRUE
cg07902983	-0.123362	0.372056	-17.0684	7.3115e-06	0.0183134	4.73948	0.433737	0.310375	-0.123362	19	39694477	R	II	SYCN	Body	island	chr19:39694476-39694994	NA
cg05221057	0.138202	0.244086	17.0544	7.34311e-06	0.0183134	4.73539	0.174985	0.313187	0.138202	13	112711587	R	I		IGR	island	chr13:112709884-112712665	NA
cg27176995	-0.104918	0.564371	-16.9442	7.59753e-06	0.0183134	4.70307	0.61683	0.511912	-0.104918	4	622887	F	II	PDE6B	Body	shelf	chr4:619513-619912	NA
cg02323550	-0.0769431	0.725079	-16.9343	7.62098e-06	0.0183134	4.70014	0.763551	0.686608	-0.0769431	7	157660321	F	II	PTPRN2	Body	island	chr7:157659433-157660322	NA
cg05082083	0.119978	0.68575	16.9299	7.63138e-06	0.0183134	4.69884	0.625761	0.745739	0.119978	20	37055221	R	II	LOC388796	Body	opensea		TRUE
cg20064008	-0.201033	0.59515	-16.9289	7.63359e-06	0.0183134	4.69857	0.695666	0.494633	-0.201033	20	23405592	F	II		IGR	shelf	chr20:23401108-23402294	NA
cg24400630	0.105569	0.23104	16.9278	7.63615e-06	0.0183134	4.69825	0.178256	0.283825	0.105569	1	89728035	R	I	GBP5	Body	opensea		TRUE
ch.10.1117020F	-0.0612645	0.0675819	-16.9107	7.6768e-06	0.0183134	4.6932	0.0982141	0.0369496	-0.0612645	10	51582966	F	II	NCOA4	Body	opensea		NA
cg13849749	0.0971273	0.139152	16.9074	7.6848e-06	0.0183134	4.69221	0.0905885	0.187716	0.0971273	15	100833372	R	II	ADAMTS17	Body	shore	chr15:100832225-100832619	NA
cg02103401	0.0844973	0.819839	16.9018	7.69806e-06	0.0183134	4.69057	0.777591	0.862088	0.0844973	3	37033373	R	II	EPM2AIP1	1stExon	shore	chr3:37034228-37035356	NA
cg18091275	-0.166063	0.251643	-16.8587	7.80219e-06	0.0183134	4.67779	0.334675	0.168612	-0.166063	17	26120155	R	II	NOS2	Body	shore	chr17:26120369-26120944	TRUE
cg01256539	-0.0954829	0.86395	-16.8227	7.89023e-06	0.0183134	4.6671	0.911691	0.816208	-0.0954829	5	119802022	F	I	PRR16	5'UTR	shore	chr5:119799821-119800148	NA
cg15555527	0.263139	0.666045	16.8194	7.89837e-06	0.0183134	4.66612	0.534476	0.797615	0.263139	4	80885981	R	I	ANTXR2	Body	island	chr4:80885844-80886148	TRUE
cg15444735	-0.180582	0.29613	-16.7999	7.94671e-06	0.0183134	4.6603	0.386421	0.205839	-0.180582	13	56140478	F	II		IGR	opensea		TRUE
cg09816018	-0.0783144	0.304803	-16.7934	7.96278e-06	0.0183134	4.65838	0.34396	0.265646	-0.0783144	6	30080295	R	II	TRIM31	Body	opensea		NA
cg23725149	-0.105873	0.514371	-16.788	7.97633e-06	0.0183134	4.65676	0.567307	0.461435	-0.105873	2	239432223	R	II		IGR	opensea		NA
cg16908601	-0.110189	0.114675	-16.7668	8.02935e-06	0.0183134	4.65044	0.16977	0.0595803	-0.110189	6	29055885	R	II	OR2B3	TSS1500	opensea		NA
cg13793678	0.145428	0.175753	16.7656	8.03242e-06	0.0183134	4.65007	0.103039	0.248467	0.145428	4	48832808	F	I	OCIAD1	TSS1500	island	chr4:48832807-48833569	NA
cg12755298	0.0745939	0.213868	16.6967	8.20807e-06	0.0183134	4.62942	0.176571	0.251165	0.0745939	8	65711067	R	I	CYP7B1	1stExon	island	chr8:65710990-65711722	NA
cg09274344	-0.152752	0.707993	-16.6821	8.24568e-06	0.0183134	4.62505	0.784369	0.631617	-0.152752	16	1078689	R	II		IGR	island	chr16:1078688-1079024	NA
cg25679864	0.0948667	0.230892	16.6629	8.29587e-06	0.0183134	4.61925	0.183459	0.278326	0.0948667	10	134844753	R	I		IGR	island	chr10:134844442-134844934	NA
cg11577355	-0.0899646	0.747627	-16.6374	8.36285e-06	0.0183134	4.61156	0.792609	0.702645	-0.0899646	2	100722474	R	II	AFF3	TSS1500	shore	chr2:100720385-100720741	TRUE
cg09403190	-0.138247	0.605808	-16.6365	8.36503e-06	0.0183134	4.61131	0.674931	0.536684	-0.138247	7	100921943	F	II		IGR	opensea		NA
cg00544573	-0.212374	0.386499	-16.5959	8.47317e-06	0.0183134	4.59902	0.492686	0.280313	-0.212374	2	210195731	F	II		IGR	opensea		TRUE
cg05016201	0.0823639	0.828643	16.5951	8.47516e-06	0.0183134	4.59879	0.787461	0.869825	0.0823639	10	112682031	F	II	SHOC2	5'UTR	shelf	chr10:112678307-112679894	NA
cg03254566	0.110817	0.328276	16.5782	8.52077e-06	0.0183134	4.59365	0.272868	0.383685	0.110817	21	44006596	R	II		IGR	shore	chr21:44007475-44010481	NA
cg01337931	-0.0877891	0.461775	-16.5752	8.52878e-06	0.0183134	4.59275	0.50567	0.41788	-0.0877891	22	32651693	F	II	SLC5A4	TSS1500	opensea		NA
cg24723690	-0.133777	0.685531	-16.5654	8.55537e-06	0.0183134	4.58977	0.75242	0.618643	-0.133777	19	52213977	F	II		IGR	shelf	chr19:52216659-52217389	NA
cg06787104	0.100465	0.341832	16.5497	8.59807e-06	0.0183134	4.585	0.291599	0.392064	0.100465	11	1457119	R	II	BRSK2	Body	opensea		TRUE
cg07357716	-0.112132	0.735381	-16.5171	8.68757e-06	0.0183134	4.57506	0.791447	0.679315	-0.112132	15	31764211	R	II		IGR	opensea		TRUE
cg06449084	0.128625	0.297281	16.5018	8.72978e-06	0.0183134	4.57041	0.232968	0.361593	0.128625	8	1498266	R	II	DLGAP2	Body	shore	chr8:1496731-1497884	NA
cg26621127	-0.109019	0.840989	-16.486	8.77382e-06	0.0183134	4.56558	0.895499	0.78648	-0.109019	12	65179687	F	II		IGR	opensea		NA
cg25981920	-0.135201	0.668714	-16.482	8.78493e-06	0.0183134	4.56437	0.736314	0.601113	-0.135201	8	144203483	F	II		IGR	opensea		NA
cg06980565	-0.11883	0.677112	-16.4788	8.79391e-06	0.0183134	4.56339	0.736527	0.617697	-0.11883	1	3378226	F	II	ARHGEF16	5'UTR	opensea		NA
cg21184327	-0.155051	0.616626	-16.465	8.8327e-06	0.0183134	4.55916	0.694151	0.5391	-0.155051	9	139047016	F	II		IGR	opensea		NA
cg15893929	0.0655193	0.897222	16.4403	8.90276e-06	0.0183134	4.55157	0.864462	0.929982	0.0655193	17	3755190	F	I		IGR	opensea		NA
cg02142461	-0.102932	0.493581	-16.4363	8.9141e-06	0.0183134	4.55035	0.545047	0.442115	-0.102932	4	4293079	R	II	ZNF509	5'UTR	shore	chr4:4291773-4292495	NA
cg14540913	-0.0956076	0.611026	-16.4348	8.91823e-06	0.0183134	4.5499	0.65883	0.563222	-0.0956076	9	132458514	R	II	PRRX2	Body	shore	chr9:132459587-132460017	TRUE
cg17846466	-0.209339	0.587702	-16.4159	8.97218e-06	0.0183134	4.54411	0.692372	0.483033	-0.209339	1	85391429	R	II	MCOLN2	3'UTR	opensea		NA
cg19769301	-0.125284	0.568891	-16.4123	8.98268e-06	0.0183134	4.54298	0.631533	0.506249	-0.125284	1	149147625	R	II		IGR	shore	chr1:149148145-149148374	NA
ch.2.246819F	-0.0694899	0.084101	-16.3995	9.01938e-06	0.0183134	4.53906	0.118846	0.0493561	-0.0694899	2	9188970	F	II		IGR	opensea		NA
ch.11.1834293R	-0.0693967	0.0601327	-16.395	9.0325e-06	0.0183134	4.53766	0.094831	0.0254343	-0.0693967	11	85740197	F	II	PICALM	Body	opensea		NA
cg26304948	-0.181527	0.510496	-16.3666	9.11502e-06	0.0183222	4.52891	0.601259	0.419733	-0.181527	2	36905302	F	II		IGR	opensea		TRUE
cg06028975	0.0678498	0.29663	16.3638	9.12336e-06	0.0183222	4.52803	0.262706	0.330555	0.0678498	16	87019301	R	II		IGR	opensea		TRUE
cg22330638	-0.0832638	0.24595	-16.3481	9.1693e-06	0.0183233	4.5232	0.287582	0.204318	-0.0832638	11	45732392	R	II		IGR	opensea		NA
cg15090549	-0.0898952	0.0865439	-16.3342	9.21038e-06	0.0183233	4.51889	0.131491	0.0415963	-0.0898952	13	67231519	F	II	PCDH9	Body	opensea		TRUE
cg20141359	-0.181132	0.213572	-16.3049	9.29741e-06	0.0183513	4.50983	0.304138	0.123006	-0.181132	6	29325117	R	II	OR5V1	TSS1500	opensea		NA
cg03778258	-0.094034	0.435735	-16.3004	9.31106e-06	0.0183513	4.50842	0.482752	0.388718	-0.094034	18	10590639	F	II		IGR	shore	chr18:10589149-10589386	NA
cg19390271	0.141143	0.821671	16.282	9.3663e-06	0.0183649	4.50271	0.751099	0.892243	0.141143	12	70645360	F	II	CNOT2	5'UTR	opensea		TRUE
cg13486959	-0.0838314	0.743156	-16.2362	9.50578e-06	0.0183649	4.48845	0.785072	0.70124	-0.0838314	1	10714619	F	II	CASZ1	Body	island	chr1:10714401-10714708	NA
cg11226901	0.113632	0.83162	16.2286	9.5291e-06	0.0183649	4.48609	0.774804	0.888436	0.113632	4	88901526	R	I	SPP1	Body	opensea		NA
cg05204798	-0.0647223	0.0414254	-16.224	9.54315e-06	0.0183649	4.48466	0.0737866	0.00906431	-0.0647223	11	30607888	F	I	MPPED2	1stExon	island	chr11:30606004-30608128	NA
cg02832905	0.103944	0.180944	16.2211	9.55219e-06	0.0183649	4.48375	0.128972	0.232916	0.103944	18	75591983	R	II		IGR	opensea		NA
cg05576992	-0.0960581	0.512221	-16.2128	9.57801e-06	0.0183649	4.48114	0.56025	0.464192	-0.0960581	8	969029	F	II		IGR	shore	chr8:966997-967198	NA
cg04459939	-0.157239	0.71875	-16.1854	9.6632e-06	0.0183832	4.47259	0.79737	0.640131	-0.157239	15	90291141	R	II		IGR	shelf	chr15:90293221-90294733	TRUE
cg24697075	-0.127625	0.449176	-16.181	9.67715e-06	0.0183832	4.47119	0.512988	0.385363	-0.127625	1	11918807	F	II	NPPB	1stExon	shore	chr1:11919115-11919555	NA
cg21283867	-0.104333	0.451347	-16.1528	9.7661e-06	0.0183832	4.46235	0.503513	0.399181	-0.104333	11	69633070	F	II	FGF3	Body	island	chr11:69632033-69634710	NA
cg21884905	0.0948473	0.352368	16.1288	9.84253e-06	0.0183832	4.45481	0.304944	0.399792	0.0948473	8	144511672	F	II	MAFA	1stExon	island	chr8:144510850-144513957	NA
cg07456682	-0.0656685	0.798593	-16.1186	9.87533e-06	0.0183832	4.45159	0.831428	0.765759	-0.0656685	5	178414540	F	II	GRM6	Body	shore	chr5:178415943-178416197	NA
cg18757155	-0.106921	0.375181	-16.0909	9.96459e-06	0.0183832	4.44288	0.428642	0.321721	-0.106921	8	24151472	R	II	ADAM28	TSS200	opensea		NA
cg04339246	0.0585112	0.764736	16.0907	9.96545e-06	0.0183832	4.44279	0.73548	0.793992	0.0585112	15	89876433	F	I	POLG	Body	island	chr15:89876390-89876956	NA
cg04522691	-0.0984511	0.569227	-16.0852	9.98325e-06	0.0183832	4.44107	0.618453	0.520001	-0.0984511	1	22972401	R	II	C1QC	Body	shore	chr1:22974050-22974303	NA
cg14631438	-0.0871776	0.426758	-16.0567	1.00765e-05	0.0183832	4.43205	0.470347	0.383169	-0.0871776	11	128732986	F	II	KCNJ1	5'UTR	opensea		TRUE
cg02265758	0.101957	0.163614	16.0566	1.0077e-05	0.0183832	4.43201	0.112636	0.214592	0.101957	5	767440	F	II		IGR	opensea		NA
cg13952838	-0.111999	0.710379	-16.0484	1.0104e-05	0.0183832	4.42942	0.766379	0.65438	-0.111999	10	133960453	F	II	JAKMIP3	Body	opensea		NA
cg18124134	0.0798669	0.897005	16.0422	1.01243e-05	0.0183832	4.42747	0.857071	0.936938	0.0798669	12	124798985	F	I	FAM101A	Body	island	chr12:124798796-124799224	NA
cg07868721	-0.0980347	0.754679	-16.0297	1.01659e-05	0.0183832	4.42349	0.803696	0.705662	-0.0980347	8	117950348	F	II	C8orf85	TSS200	shore	chr8:117950472-117950717	NA
cg09488352	0.128657	0.484874	16.0203	1.01971e-05	0.0183832	4.42052	0.420546	0.549203	0.128657	6	53950838	R	II	C6orf142	Body	opensea		TRUE
cg05953100	0.0811108	0.28095	15.9821	1.03258e-05	0.0183832	4.40836	0.240395	0.321505	0.0811108	16	49309238	F	II		IGR	island	chr16:49309123-49309353	TRUE
cg11655390	-0.100262	0.724559	-15.9697	1.03678e-05	0.0183832	4.40442	0.77469	0.674428	-0.100262	2	198177747	F	II		IGR	shelf	chr2:198174658-198175535	NA
cg18824585	0.057767	0.120776	15.9622	1.03933e-05	0.0183832	4.40203	0.0918921	0.149659	0.057767	8	114445084	R	II	CSMD3	Body	island	chr8:114444826-114445085	TRUE
cg25724283	-0.0581684	0.0318227	-15.962	1.0394e-05	0.0183832	4.40197	0.0609069	0.0027385	-0.0581684	13	36705475	R	I	DCLK1	TSS200	island	chr13:36705040-36705707	TRUE
cg10059536	0.101243	0.203723	15.9482	1.0441e-05	0.0183832	4.39758	0.153101	0.254344	0.101243	14	104583245	R	I	MIR203	TSS1500	island	chr14:104583036-104584574	NA
cg21170682	-0.157289	0.775923	-15.9441	1.04552e-05	0.0183832	4.39626	0.854568	0.697278	-0.157289	11	122205382	R	II		IGR	opensea		TRUE
cg05646765	-0.0885176	0.558658	-15.9017	1.06022e-05	0.0184535	4.38269	0.602916	0.514399	-0.0885176	16	55424125	R	II		IGR	opensea		TRUE
cg14191493	-0.13614	0.512021	-15.9011	1.06045e-05	0.0184535	4.38249	0.580091	0.443951	-0.13614	11	62760308	F	II	SLC22A8	3'UTR	opensea		NA
cg18181363	-0.162546	0.599813	-15.8786	1.06832e-05	0.0184535	4.37529	0.681086	0.51854	-0.162546	1	2766788	R	II		IGR	opensea		NA
cg26955290	0.141191	0.27455	15.8734	1.07017e-05	0.0184535	4.37361	0.203954	0.345146	0.141191	17	7015607	F	II	ASGR2	Body	opensea		NA
cg00561903	0.211738	0.691943	15.8636	1.07365e-05	0.0184535	4.37045	0.586074	0.797812	0.211738	16	86638859	R	II		IGR	opensea		NA
cg16481525	-0.099172	0.829783	-15.858	1.07565e-05	0.0184535	4.36864	0.879369	0.780197	-0.099172	18	44139335	F	II	LOXHD1	Body	shore	chr18:44140362-44140575	NA
cg17882867	0.156634	0.5148	15.8389	1.08244e-05	0.0184543	4.36251	0.436483	0.593117	0.156634	15	71704440	R	II	THSD4	Body	opensea		TRUE
cg06101177	-0.0811924	0.0467094	-15.8326	1.08469e-05	0.0184543	4.36049	0.0873056	0.00611319	-0.0811924	5	60628891	F	I	ZSWIM6	Body	island	chr5:60626505-60629809	NA
cg22031522	-0.0614246	0.494061	-15.8213	1.08876e-05	0.0184543	4.35684	0.524773	0.463349	-0.0614246	19	40420037	R	II	FCGBP	Body	shore	chr19:40421059-40421771	NA
cg13109494	-0.0866881	0.122262	-15.788	1.10086e-05	0.0185469	4.34607	0.165606	0.078918	-0.0866881	17	52449715	R	II		IGR	opensea		TRUE
cg10368447	0.10257	0.431281	15.7822	1.10298e-05	0.0185469	4.3442	0.379996	0.482567	0.10257	16	68273959	F	I		IGR	island	chr16:68273545-68274084	NA
cg01144965	0.063685	0.275933	15.6913	1.13688e-05	0.0190414	4.31466	0.24409	0.307775	0.063685	8	1811760	F	II	ARHGEF10	Body	opensea		NA
cg12209487	-0.0911266	0.839001	-15.661	1.14844e-05	0.0190913	4.30477	0.884564	0.793437	-0.0911266	3	133497505	F	II	TF	3'UTR	opensea		NA
cg20095587	-0.137228	0.707129	-15.6544	1.15101e-05	0.0190913	4.30259	0.775743	0.638515	-0.137228	6	41130718	F	II	TREM2	Body	opensea		NA
cg25929976	-0.0970736	0.838292	-15.6482	1.15337e-05	0.0190913	4.30058	0.886829	0.789756	-0.0970736	3	12328656	F	II	PPARG	TSS1500	shore	chr3:12328994-12329227	NA
cg07263632	0.0880326	0.116207	15.6316	1.15982e-05	0.0191233	4.29513	0.0721907	0.160223	0.0880326	6	50675674	F	II		IGR	opensea		NA
cg01626707	0.0922853	0.406224	15.6182	1.16505e-05	0.0191351	4.29073	0.360081	0.452366	0.0922853	14	105946891	R	II		IGR	shore	chr14:105944421-105945700	TRUE
cg15430422	-0.135419	0.642499	-15.6026	1.17115e-05	0.0191552	4.28562	0.710209	0.574789	-0.135419	11	2033916	F	II		IGR	island	chr11:2033707-2033991	NA
cg16785840	-0.113035	0.785564	-15.5904	1.17596e-05	0.0191552	4.28161	0.842081	0.729046	-0.113035	2	45451027	F	II		IGR	opensea		TRUE
cg07642291	-0.067025	0.862686	-15.5806	1.17983e-05	0.0191552	4.27839	0.896198	0.829173	-0.067025	3	186892395	R	II		IGR	opensea		TRUE
cg10024730	-0.127852	0.507316	-15.555	1.19004e-05	0.0192168	4.26995	0.571242	0.44339	-0.127852	12	123402350	R	II		IGR	opensea		TRUE
cg10180058	0.131359	0.386624	15.5484	1.1927e-05	0.0192168	4.26777	0.320945	0.452304	0.131359	5	1765590	F	II		IGR	shelf	chr5:1769314-1769695	NA
cg06624036	0.179295	0.20139	15.5194	1.20442e-05	0.0192677	4.25818	0.111743	0.291037	0.179295	2	117257137	R	II		IGR	opensea		TRUE
cg18620306	-0.106745	0.810046	-15.5181	1.20495e-05	0.0192677	4.25775	0.863418	0.756673	-0.106745	7	3920006	R	II	SDK1	Body	opensea		NA
cg10019507	-0.0835286	0.453402	-15.5035	1.21091e-05	0.0192903	4.25291	0.495166	0.411638	-0.0835286	20	23016315	R	II	SSTR4	1stExon	island	chr20:23015716-23016879	NA
cg17890298	-0.0894463	0.646073	-15.464	1.22718e-05	0.0194391	4.23982	0.690796	0.60135	-0.0894463	20	44330621	F	II	WFDC13	TSS200	opensea		NA
cg05369347	-0.107074	0.8652	-15.4586	1.22943e-05	0.0194391	4.23802	0.918737	0.811663	-0.107074	13	112057814	F	I		IGR	shelf	chr13:112054425-112054644	NA
cg17718074	-0.163577	0.572677	-15.4296	1.2416e-05	0.0195585	4.22835	0.654465	0.490888	-0.163577	8	121134236	F	II		IGR	shore	chr8:121135864-121136141	NA
cg23908630	-0.103925	0.664465	-15.3983	1.25485e-05	0.0196843	4.21792	0.716428	0.612503	-0.103925	10	134698483	F	II		IGR	shore	chr10:134698653-134698968	NA
cg27399031	-0.0838367	0.163427	-15.3701	1.26695e-05	0.0196843	4.20848	0.205346	0.121509	-0.0838367	4	37224078	R	II		IGR	opensea		NA
cg27191906	-0.116946	0.157161	-15.363	1.27003e-05	0.0196843	4.2061	0.215634	0.0986878	-0.116946	6	29140126	F	II	OR2J2	TSS1500	opensea		NA
cg05314024	-0.146642	0.786015	-15.3568	1.27272e-05	0.0196843	4.20401	0.859336	0.712694	-0.146642	1	246952118	F	II	LOC149134	TSS1500	shore	chr1:246952214-246952511	TRUE
cg11894504	0.103807	0.563657	15.3566	1.27281e-05	0.0196843	4.20394	0.511754	0.615561	0.103807	19	2042391	R	I	MKNK2	Body	island	chr19:2041823-2042593	TRUE
cg08342588	0.0647801	0.255406	15.3349	1.28228e-05	0.0196996	4.19665	0.223016	0.287796	0.0647801	6	34494976	R	I	PACSIN1	Body	shore	chr6:34494990-34495309	TRUE
cg04902327	-0.09159	0.28102	-15.3322	1.28342e-05	0.0196996	4.19578	0.326815	0.235225	-0.09159	1	248019234	R	II	TRIM58	TSS1500	shore	chr1:248020330-248021252	NA
cg26045524	-0.0761243	0.65904	-15.3208	1.28843e-05	0.0196996	4.19194	0.697102	0.620978	-0.0761243	7	150035522	R	I	RARRES2	3'UTR	shore	chr7:150037459-150039031	NA
cg02082929	-0.0859089	0.809766	-15.3118	1.2924e-05	0.0196996	4.18891	0.852721	0.766812	-0.0859089	2	109068933	F	II	GCC2	Body	shelf	chr2:109065509-109065954	NA
cg11805414	-0.089986	0.215183	-15.2757	1.3085e-05	0.019757	4.17671	0.260176	0.17019	-0.089986	4	43132510	R	II		IGR	opensea		TRUE
cg03790959	0.0665051	0.303879	15.2701	1.31101e-05	0.019757	4.17483	0.270626	0.337131	0.0665051	7	155867630	F	II		IGR	opensea		NA
cg06231140	-0.0869727	0.658609	-15.2602	1.31545e-05	0.019757	4.1715	0.702095	0.615122	-0.0869727	4	6107320	R	II	JAKMIP1	Body	island	chr4:6107130-6107711	TRUE
cg09713234	-0.119463	0.849211	-15.2535	1.31848e-05	0.019757	4.16923	0.908943	0.78948	-0.119463	10	28035157	R	II	MKX	TSS1500	island	chr10:28030182-28035211	NA
cg06355870	0.130096	0.543895	15.251	1.31959e-05	0.019757	4.16839	0.478847	0.608943	0.130096	11	126763446	R	II	KIRREL3	Body	opensea		NA
cg07959016	-0.133676	0.570911	-15.2407	1.32431e-05	0.019757	4.16488	0.637748	0.504073	-0.133676	19	42342105	F	I	LYPD4	Body	opensea		NA
cg09728333	-0.295731	0.396822	-15.2254	1.33128e-05	0.019757	4.1597	0.544687	0.248956	-0.295731	3	177329038	F	II		IGR	opensea		TRUE
cg14666411	-0.102574	0.819084	-15.2127	1.33711e-05	0.019757	4.15539	0.870371	0.767797	-0.102574	20	62818091	R	II	MYT1	5'UTR	island	chr20:62818090-62818892	NA
cg21045770	-0.0932948	0.319623	-15.1985	1.34367e-05	0.019757	4.15056	0.36627	0.272975	-0.0932948	18	43306919	F	II	SLC14A1	5'UTR	opensea		NA
cg21151622	0.133061	0.706289	15.1724	1.35577e-05	0.019757	4.1417	0.639758	0.772819	0.133061	6	121755306	R	II	GJA1	TSS1500	opensea		NA
cg16340422	0.177357	0.743414	15.1706	1.35665e-05	0.019757	4.14107	0.654736	0.832093	0.177357	17	17110120	F	I	PLD6	TSS1500	island	chr17:17109893-17110296	TRUE
cg09183753	-0.137473	0.379323	-15.1305	1.37556e-05	0.019757	4.12739	0.448059	0.310586	-0.137473	20	55204342	R	I	TFAP2C	TSS200	island	chr20:55200279-55206789	NA
cg17593342	-0.13968	0.491277	-15.0967	1.39176e-05	0.019757	4.11581	0.561117	0.421437	-0.13968	6	14037614	R	II		IGR	opensea		TRUE
cg11673964	-0.122812	0.736266	-15.0926	1.39373e-05	0.019757	4.11441	0.797671	0.67486	-0.122812	8	145807673	F	II	KIAA1688	Body	shore	chr8:145806258-145806713	NA
cg09868882	-0.0974058	0.275434	-15.0908	1.3946e-05	0.019757	4.1138	0.324136	0.226731	-0.0974058	7	126883640	R	II	GRM8	TSS200	opensea		NA
cg02831290	-0.135919	0.606548	-15.0762	1.40165e-05	0.019757	4.10881	0.674508	0.538589	-0.135919	2	74981833	R	II		IGR	island	chr2:74981752-74981972	NA
cg20853361	-0.103139	0.795733	-15.0617	1.40874e-05	0.019757	4.10382	0.847302	0.744163	-0.103139	2	66957156	R	II		IGR	opensea		TRUE
cg11421728	-0.101868	0.538942	-15.0496	1.4147e-05	0.019757	4.09964	0.589875	0.488008	-0.101868	20	2388418	F	II	TGM6	Body	shelf	chr20:2384234-2384436	NA
cg03534504	0.102202	0.8029	15.0372	1.42078e-05	0.019757	4.09539	0.751799	0.854001	0.102202	5	171594998	R	II	STK10	Body	opensea		TRUE
cg14745622	0.0581407	0.457857	15.0355	1.42161e-05	0.019757	4.09481	0.428786	0.486927	0.0581407	20	61447686	R	II	COL9A3	TSS1500	island	chr20:61447685-61448891	NA
cg09321400	0.0584277	0.0829792	15.0354	1.4217e-05	0.019757	4.09474	0.0537654	0.112193	0.0584277	16	55690443	R	I	SLC6A2	TSS200	island	chr16:55689598-55690895	TRUE
cg20258486	-0.137248	0.700796	-15.026	1.42634e-05	0.019757	4.09152	0.76942	0.632172	-0.137248	7	158800888	R	II	LOC154822	TSS200	shore	chr7:158798591-158799434	NA
cg09301143	-0.120925	0.525978	-15.0207	1.42899e-05	0.019757	4.08968	0.58644	0.465515	-0.120925	2	95955715	F	II	PROM2	3'UTR	opensea		NA
cg02845528	-0.0856249	0.63859	-14.9995	1.43958e-05	0.019757	4.08237	0.681403	0.595778	-0.0856249	8	43406314	F	II		IGR	opensea		NA
cg22041137	0.0618326	0.726838	14.9945	1.44208e-05	0.019757	4.08065	0.695922	0.757755	0.0618326	22	39709853	F	I	RPL3	Body	opensea		TRUE
cg15543199	0.0787211	0.71889	14.989	1.44485e-05	0.019757	4.07874	0.67953	0.758251	0.0787211	7	1991401	F	I	MAD1L1	Body	shore	chr7:1991914-1992122	NA
cg20376953	-0.0669592	0.0992003	-14.9857	1.44651e-05	0.019757	4.07761	0.13268	0.0657207	-0.0669592	6	117187980	R	II		IGR	opensea		TRUE
cg01760090	0.116183	0.193513	14.9837	1.44754e-05	0.019757	4.0769	0.135421	0.251604	0.116183	8	1365659	F	II		IGR	shore	chr8:1365174-1365503	NA
cg19106945	-0.108924	0.132443	-14.9792	1.44983e-05	0.019757	4.07533	0.186905	0.0779815	-0.108924	5	140206841	F	II	PCDHA2	Body	shore	chr5:140207725-140208078	NA
cg18278899	0.125307	0.635425	14.964	1.45755e-05	0.019757	4.07007	0.572772	0.698079	0.125307	2	242606122	F	I	ATG4B	Body	island	chr2:242606078-242606560	NA
cg23201695	0.108848	0.647902	14.9622	1.45846e-05	0.019757	4.06944	0.593478	0.702326	0.108848	8	1272959	F	II		IGR	opensea		NA
cg11150585	0.129597	0.3286	14.9595	1.45982e-05	0.019757	4.06852	0.263802	0.393399	0.129597	21	45769977	R	I		IGR	opensea		NA
cg13415850	0.0792499	0.165907	14.9471	1.46618e-05	0.019757	4.06421	0.126282	0.205532	0.0792499	2	73459842	F	II	C2orf7	Body	shore	chr2:73460085-73461867	NA
ch.11.104643362R	-0.0588014	0.0889749	-14.9311	1.47439e-05	0.019757	4.05867	0.118376	0.0595742	-0.0588014	11	105138152	F	II		IGR	opensea		NA
cg14709449	-0.127553	0.430029	-14.9236	1.47828e-05	0.019757	4.05605	0.493805	0.366252	-0.127553	11	8187428	R	II	RIC3	Body	shelf	chr11:8190226-8190671	NA
cg00170459	-0.226704	0.2472	-14.9199	1.4802e-05	0.019757	4.05476	0.360552	0.133848	-0.226704	4	136509310	R	II		IGR	opensea		TRUE
cg10019132	0.117302	0.146881	14.8985	1.49134e-05	0.019757	4.04731	0.0882298	0.205531	0.117302	6	28602626	R	I		IGR	shore	chr6:28602853-28603295	NA
cg00011861	-0.0777141	0.41635	-14.8956	1.49286e-05	0.019757	4.04631	0.455207	0.377493	-0.0777141	14	103607265	F	II		IGR	shore	chr14:103604539-103605504	NA
cg14183907	0.121978	0.417693	14.8837	1.49915e-05	0.019757	4.04213	0.356704	0.478682	0.121978	9	136114344	F	I		IGR	opensea		TRUE
ch.13.721274R	-0.0904039	0.0978236	-14.8682	1.50731e-05	0.019757	4.03674	0.143026	0.0526216	-0.0904039	13	51955414	F	II	INTS6	Body	opensea		NA
cg05467676	0.0510182	0.738523	14.859	1.51218e-05	0.019757	4.03353	0.713014	0.764032	0.0510182	3	72226965	F	I		IGR	opensea		TRUE
cg14531576	-0.101248	0.323301	-14.8588	1.51228e-05	0.019757	4.03346	0.373925	0.272677	-0.101248	1	186095757	F	II	HMCN1	Body	opensea		NA
cg18009484	0.108715	0.451245	14.851	1.51648e-05	0.019757	4.03071	0.396888	0.505602	0.108715	11	131630593	F	II	NTM	Body	opensea		NA
cg16442298	0.195555	0.306798	14.8458	1.51925e-05	0.019757	4.02889	0.20902	0.404575	0.195555	8	1403050	F	II		IGR	shore	chr8:1404884-1405094	NA
cg02505827	0.137046	0.472603	14.8405	1.52208e-05	0.019757	4.02704	0.40408	0.541126	0.137046	5	68711277	F	I	MARVELD2	5'UTR	island	chr5:68710807-68711520	TRUE
cg15633096	-0.0948656	0.732846	-14.8194	1.53346e-05	0.019757	4.01963	0.780279	0.685414	-0.0948656	12	124270340	F	II	DNAH10	Body	shore	chr12:124272128-124272585	NA
cg26556489	-0.100921	0.447457	-14.8056	1.54091e-05	0.019757	4.01481	0.497918	0.396997	-0.100921	18	76308435	R	II		IGR	island	chr18:76308229-76308578	NA
cg11378674	-0.0828033	0.662127	-14.8036	1.542e-05	0.019757	4.01411	0.703529	0.620726	-0.0828033	13	113095839	F	II		IGR	opensea		NA
cg10505610	0.0510142	0.917439	14.8004	1.54376e-05	0.019757	4.01297	0.891931	0.942946	0.0510142	5	171782207	R	I	SH3PXD2B	Body	opensea		TRUE
cg05630556	-0.180718	0.187671	-14.7994	1.54429e-05	0.019757	4.01263	0.27803	0.0973116	-0.180718	5	94619419	R	II	MCTP1	Body	shore	chr5:94619459-94621121	NA
cg12746016	-0.126296	0.596276	-14.7806	1.55461e-05	0.019757	4.006	0.659425	0.533128	-0.126296	22	49560550	R	II		IGR	shelf	chr22:49564050-49564612	NA
ch.4.140321500F	-0.0570477	0.0718713	-14.7729	1.55887e-05	0.019757	4.00328	0.100395	0.0433475	-0.0570477	4	140102050	F	II		IGR	shelf	chr4:140097251-140099836	NA
cg07805146	-0.139113	0.648883	-14.7639	1.5638e-05	0.019757	4.00013	0.718439	0.579326	-0.139113	18	10029179	F	II		IGR	shelf	chr18:10032458-10032907	NA
cg09579151	-0.219946	0.472213	-14.756	1.56822e-05	0.019757	3.99732	0.582185	0.36224	-0.219946	12	41043074	F	II		IGR	opensea		TRUE
cg11797130	0.0871626	0.300587	14.751	1.57099e-05	0.019757	3.99556	0.257006	0.344168	0.0871626	20	61151475	F	II	C20orf166	Body	shore	chr20:61151586-61151903	NA
cg10092878	0.0583304	0.476326	14.7406	1.57679e-05	0.019757	3.99189	0.447161	0.505491	0.0583304	7	73038859	F	I	MLXIPL	1stExon	island	chr7:73037528-73038957	NA
cg12179011	0.131155	0.491607	14.7242	1.586e-05	0.019757	3.98608	0.426029	0.557184	0.131155	20	22560481	F	II	C20orf56	TSS1500	shore	chr20:22557517-22559240	NA
cg27541349	0.171798	0.372052	14.7198	1.58847e-05	0.019757	3.98454	0.286153	0.457951	0.171798	1	6296337	R	I	ICMT	TSS1500	shore	chr1:6295528-6296261	NA
cg06239923	0.0667871	0.871276	14.7141	1.59171e-05	0.019757	3.9825	0.837883	0.90467	0.0667871	20	55923774	F	I		IGR	shelf	chr20:55926212-55926585	NA
cg19653417	-0.0916299	0.683697	-14.71	1.594e-05	0.019757	3.98107	0.729512	0.637882	-0.0916299	12	132654924	F	II		IGR	shore	chr12:132653023-132653236	TRUE
cg16929726	-0.118704	0.563447	-14.6984	1.60059e-05	0.019757	3.97695	0.622799	0.504095	-0.118704	15	25457014	F	II	SNORD115-15	Body	opensea		NA
cg23159678	-0.0817982	0.081714	-14.6612	1.62195e-05	0.019757	3.96373	0.122613	0.0408149	-0.0817982	14	27063169	R	II	NOVA1	Body	shelf	chr14:27066313-27066578	NA
cg17511532	-0.0756844	0.482604	-14.6512	1.62772e-05	0.019757	3.96018	0.520446	0.444762	-0.0756844	7	41356278	R	II		IGR	opensea		TRUE
cg09505145	-0.150917	0.625159	-14.6395	1.63451e-05	0.019757	3.95603	0.700617	0.549701	-0.150917	2	228882605	R	II	SPHKAP	Body	opensea		NA
cg04451448	-0.116438	0.701404	-14.6336	1.63798e-05	0.019757	3.95391	0.759623	0.643185	-0.116438	4	110130	R	II	ZNF718	Body	shelf	chr4:107146-107898	NA
cg08203460	-0.278966	0.496664	-14.6299	1.64017e-05	0.019757	3.95258	0.636147	0.357181	-0.278966	7	11999601	F	II		IGR	opensea		TRUE
cg17321385	-0.0566838	0.662341	-14.6291	1.6406e-05	0.019757	3.95231	0.690683	0.633999	-0.0566838	2	132429793	F	II		IGR	shore	chr2:132431210-132431768	NA
cg16201418	0.140195	0.466279	14.6285	1.64097e-05	0.019757	3.95209	0.396181	0.536376	0.140195	4	61367032	R	II		IGR	opensea		TRUE
cg13446210	0.113236	0.827772	14.6073	1.65345e-05	0.019757	3.94452	0.771154	0.88439	0.113236	1	33792031	R	II	PHC2	Body	opensea		TRUE
cg12296550	0.0846392	0.194852	14.6064	1.654e-05	0.019757	3.94419	0.152532	0.237171	0.0846392	6	32728862	R	II	HLA-DQB2	Body	shore	chr6:32729342-32729877	NA
cg14614539	-0.249828	0.586339	-14.6054	1.65457e-05	0.019757	3.94384	0.711253	0.461425	-0.249828	6	32170458	F	II	NOTCH4	Body	opensea		NA
cg14881393	0.0730791	0.18163	14.6045	1.6551e-05	0.019757	3.94352	0.14509	0.21817	0.0730791	10	49552461	R	II		IGR	opensea		TRUE
cg21069500	0.19102	0.533324	14.5927	1.66211e-05	0.019757	3.9393	0.437814	0.628834	0.19102	5	139050159	F	II	CXXC5	5'UTR	shore	chr5:139047905-139048235	TRUE
cg14983080	-0.0865931	0.845494	-14.5752	1.67257e-05	0.019757	3.93303	0.88879	0.802197	-0.0865931	15	81428895	F	II	C15orf26	Body	shelf	chr15:81426499-81426702	NA
cg13754251	0.134294	0.256269	14.5724	1.67424e-05	0.019757	3.93203	0.189122	0.323416	0.134294	22	43583855	F	I	TTLL12	TSS1500	shore	chr22:43582679-43583067	NA
cg08759359	-0.153299	0.769521	-14.5679	1.67693e-05	0.019757	3.93043	0.846171	0.692872	-0.153299	5	3288934	F	II		IGR	opensea		NA
cg24337273	-0.0758286	0.729505	-14.5557	1.68429e-05	0.019757	3.92605	0.767419	0.69159	-0.0758286	6	1519163	F	II		IGR	shelf	chr6:1515515-1515798	NA
cg12232118	0.0803336	0.553893	14.5508	1.68727e-05	0.019757	3.92428	0.513726	0.59406	0.0803336	6	30131458	F	II	TRIM15	5'UTR	opensea		TRUE
cg01836861	-0.137193	0.560407	-14.5422	1.69247e-05	0.019757	3.9212	0.629004	0.49181	-0.137193	6	46094735	F	II		IGR	shelf	chr6:46097694-46097953	NA
cg11320144	-0.0961847	0.289788	-14.5396	1.69409e-05	0.019757	3.92024	0.33788	0.241695	-0.0961847	20	1975276	R	II	PDYN	TSS1500	opensea		NA
cg08026791	-0.052088	0.25934	-14.5376	1.69526e-05	0.019757	3.91955	0.285384	0.233296	-0.052088	16	5134964	F	II	FAM86A	3'UTR	opensea		NA
cg23242341	-0.0916419	0.83781	-14.5341	1.69745e-05	0.019757	3.91826	0.883631	0.791989	-0.0916419	11	66113666	R	II	BRMS1	TSS1500	shore	chr11:66113970-66114258	TRUE
cg22825191	-0.0577704	0.832242	-14.5258	1.70248e-05	0.019757	3.9153	0.861127	0.803357	-0.0577704	19	57610536	F	II		IGR	shore	chr19:57610688-57610937	NA
cg26668151	0.187774	0.465691	14.5222	1.70471e-05	0.019757	3.91399	0.371804	0.559577	0.187774	7	157180005	R	II	DNAJB6	Body	opensea		NA
cg15067032	-0.0926813	0.569653	-14.5214	1.70517e-05	0.019757	3.91372	0.615994	0.523312	-0.0926813	19	31159573	F	II		IGR	opensea		NA
cg11663460	-0.103079	0.724332	-14.5188	1.70678e-05	0.019757	3.91278	0.775871	0.672792	-0.103079	2	137165857	R	II		IGR	opensea		TRUE
cg06995715	0.0648602	0.195221	14.5141	1.70965e-05	0.019757	3.91109	0.162791	0.227651	0.0648602	16	86612590	F	II	FOXL1	1stExon	island	chr16:86612188-86613821	NA
cg26418589	-0.060193	0.0876875	-14.5007	1.71795e-05	0.019757	3.90625	0.117784	0.0575909	-0.060193	6	28442796	R	II		IGR	opensea		NA
cg23905556	0.0779044	0.343436	14.4955	1.72116e-05	0.019757	3.90438	0.304484	0.382388	0.0779044	12	92976846	F	II		IGR	opensea		TRUE
cg09420993	0.0705743	0.606331	14.4928	1.72283e-05	0.019757	3.9034	0.571043	0.641618	0.0705743	16	2114026	R	II	TSC2	Body	island	chr16:2114025-2114244	NA
cg23688713	-0.0796396	0.702854	-14.4844	1.72809e-05	0.019757	3.90035	0.742674	0.663034	-0.0796396	7	93967090	R	II		IGR	opensea		TRUE
cg16141740	0.223522	0.521573	14.4782	1.73192e-05	0.019757	3.89813	0.409813	0.633334	0.223522	22	42896985	R	I	SERHL	Body	island	chr22:42896636-42897041	NA
cg15518113	-0.101527	0.434811	-14.4483	1.75073e-05	0.019757	3.88731	0.485574	0.384048	-0.101527	1	167400121	R	II	CD247	3'UTR	opensea		TRUE
cg00076307	0.0905904	0.194224	14.4414	1.75511e-05	0.019757	3.8848	0.148929	0.239519	0.0905904	5	128300967	F	II	SLC27A6	TSS1500	island	chr5:128300800-128301329	NA
cg11439596	-0.0842097	0.709187	-14.4286	1.76325e-05	0.019757	3.88016	0.751291	0.667082	-0.0842097	5	1931376	F	I		IGR	island	chr5:1930754-1931986	NA
cg20098710	0.0597154	0.49336	14.425	1.76553e-05	0.019757	3.87887	0.463503	0.523218	0.0597154	19	19640075	R	II	YJEFN3	Body	island	chr19:19639902-19640142	NA
cg05548469	-0.0910074	0.603652	-14.4228	1.76699e-05	0.019757	3.87804	0.649156	0.558149	-0.0910074	4	122853464	R	II	TRPC3	1stExon	shore	chr4:122853554-122854169	NA
cg01964856	0.147715	0.621873	14.4227	1.76705e-05	0.019757	3.87801	0.548016	0.695731	0.147715	16	1034270	F	II	SOX8	Body	island	chr16:1029878-1035327	NA
cg20474972	0.106623	0.645073	14.4218	1.76762e-05	0.019757	3.87768	0.591762	0.698385	0.106623	13	111975407	F	II	C13orf16	Body	shelf	chr13:111978588-111979099	NA
cg13781744	0.128056	0.808498	14.4098	1.77527e-05	0.019757	3.87335	0.74447	0.872526	0.128056	1	43250691	F	I		IGR	shore	chr1:43250762-43251082	TRUE
cg13628901	-0.132311	0.599199	-14.4062	1.7776e-05	0.019757	3.87203	0.665355	0.533043	-0.132311	19	16939845	R	II	SIN3B	TSS1500	opensea		NA
cg14215310	0.256158	0.564565	14.4058	1.77786e-05	0.019757	3.87189	0.436486	0.692643	0.256158	8	1414188	R	I		IGR	opensea		NA
cg01540949	0.110176	0.305704	14.4014	1.7807e-05	0.019757	3.87029	0.250616	0.360792	0.110176	11	126736629	R	II	KIRREL3	Body	opensea		TRUE
cg04137594	-0.0964837	0.568998	-14.3955	1.78455e-05	0.019757	3.86812	0.61724	0.520756	-0.0964837	20	62737966	F	II	NPBWR2	1stExon	island	chr20:62737382-62738071	NA
cg10826175	-0.0806528	0.107465	-14.3818	1.79343e-05	0.019757	3.86314	0.147792	0.0671391	-0.0806528	10	55016939	R	II		IGR	opensea		TRUE
cg22879408	0.110128	0.187144	14.3787	1.79543e-05	0.019757	3.86202	0.13208	0.242208	0.110128	11	107460901	F	I	ELMOD1	TSS1500	shore	chr11:107461743-107462648	NA
cg05601917	0.161317	0.515575	14.3678	1.80256e-05	0.019757	3.85804	0.434916	0.596233	0.161317	6	125855416	R	I		IGR	opensea		TRUE
cg13132182	0.101186	0.250042	14.3577	1.80918e-05	0.019757	3.85436	0.199449	0.300635	0.101186	3	74663507	R	II		IGR	island	chr3:74663506-74664121	NA
cg13956907	-0.079696	0.856198	-14.3563	1.81014e-05	0.019757	3.85383	0.896047	0.81635	-0.079696	15	28051262	R	II	OCA2	Body	shore	chr15:28051538-28051790	NA
cg26682048	0.0880287	0.635863	14.3529	1.81237e-05	0.019757	3.85259	0.591848	0.679877	0.0880287	8	97358327	R	II		IGR	opensea		TRUE
cg24562406	-0.157548	0.734676	-14.3509	1.81369e-05	0.019757	3.85186	0.81345	0.655902	-0.157548	11	1155278	R	II		IGR	shore	chr11:1155476-1155861	NA
cg27308484	-0.152834	0.716545	-14.3156	1.83715e-05	0.0198573	3.83895	0.792962	0.640128	-0.152834	5	178479591	R	II		IGR	opensea		NA
cg07014523	0.0919651	0.197266	14.3139	1.83832e-05	0.0198573	3.83831	0.151283	0.243248	0.0919651	20	50721313	R	I	ZFP64	Body	island	chr20:50721310-50721912	NA
cg26654851	0.111664	0.134138	14.3101	1.84087e-05	0.0198573	3.83692	0.0783064	0.189971	0.111664	18	21269104	F	II	LAMA3	TSS1500	shore	chr18:21269269-21270349	NA
cg25233302	-0.109699	0.956834	-14.2848	1.85793e-05	0.0198573	3.82764	1.01168	0.901985	-0.109699	10	11911721	R	I	C10orf47	Body	island	chr10:11911554-11912432	NA
cg10661769	0.20032	0.37888	14.2647	1.87163e-05	0.0198573	3.82025	0.27872	0.47904	0.20032	6	30881484	F	I	VARS2	TSS1500	shore	chr6:30881533-30882296	NA
cg11312462	-0.104635	0.458726	-14.2434	1.88628e-05	0.0198573	3.81241	0.511043	0.406408	-0.104635	17	10213042	R	I	MYH13	Body	opensea		NA
cg06369108	-0.134302	0.748096	-14.232	1.89418e-05	0.0198573	3.80819	0.815247	0.680944	-0.134302	2	240523524	F	II		IGR	opensea		TRUE
cg09384400	-0.0990164	0.744172	-14.2285	1.89665e-05	0.0198573	3.80689	0.79368	0.694664	-0.0990164	3	42546922	R	II	VIPR1	Body	shelf	chr3:42542820-42544524	NA
cg03831405	-0.0814304	0.589009	-14.224	1.89975e-05	0.0198573	3.80524	0.629725	0.548294	-0.0814304	7	155588795	R	II		IGR	shore	chr7:155589263-155589883	NA
cg00988592	-0.180072	0.350027	-14.2237	1.89996e-05	0.0198573	3.80513	0.440062	0.259991	-0.180072	7	84904903	R	II		IGR	opensea		TRUE
cg10494770	-0.115497	0.513146	-14.2207	1.90205e-05	0.0198573	3.80402	0.570894	0.455397	-0.115497	22	23922454	R	II	IGLL1	1stExon	opensea		NA
cg19979590	-0.0813524	0.842101	-14.2197	1.90276e-05	0.0198573	3.80365	0.882777	0.801425	-0.0813524	15	63011250	F	II	TLN2	Body	opensea		TRUE
cg12893736	0.107936	0.823367	14.2183	1.90372e-05	0.0198573	3.80314	0.769399	0.877335	0.107936	17	72429636	F	I	GPRC5C	TSS200	shore	chr17:72426783-72428977	NA
cg05390141	-0.0879624	0.768668	-14.2147	1.90626e-05	0.0198573	3.8018	0.812649	0.724687	-0.0879624	17	727706	R	II	NXN	Body	opensea		NA
cg07704824	-0.10864	0.713486	-14.1923	1.92199e-05	0.0198573	3.79352	0.767806	0.659166	-0.10864	20	60996158	F	II	C20orf151	5'UTR	shelf	chr20:60992458-60993086	NA
cg19627213	-0.103503	0.311977	-14.1797	1.93092e-05	0.0198573	3.78884	0.363729	0.260225	-0.103503	6	160679974	R	II	SLC22A2	TSS200	shore	chr6:160679377-160679701	NA
cg00975115	0.0790166	0.809596	14.1783	1.93189e-05	0.0198573	3.78834	0.770088	0.849105	0.0790166	16	30958403	F	I	FBXL19	Body	island	chr16:30958130-30958495	NA
cg21763873	0.109775	0.533565	14.1728	1.93586e-05	0.0198573	3.78627	0.478678	0.588453	0.109775	8	1585876	F	II	DLGAP2	Body	opensea		NA
cg07129067	-0.084939	0.801856	-14.1611	1.94418e-05	0.0198573	3.78195	0.844326	0.759387	-0.084939	2	180451222	F	II	ZNF385B	Body	opensea		NA
cg03085712	0.0477171	0.420139	14.1523	1.95053e-05	0.0198573	3.77866	0.396281	0.443998	0.0477171	16	84401756	F	II	ATP2C2	TSS1500	shore	chr16:84401957-84402497	NA
cg03517837	-0.0793968	0.833787	-14.146	1.95508e-05	0.0198573	3.77631	0.873485	0.794088	-0.0793968	3	193106359	F	II		IGR	opensea		TRUE
cg23895729	0.213866	0.503444	14.1397	1.95958e-05	0.0198573	3.77399	0.396511	0.610377	0.213866	15	81073931	R	II	KIAA1199	5'UTR	shore	chr15:81071267-81073220	NA
cg01076970	-0.119704	0.203068	-14.1374	1.96124e-05	0.0198573	3.77314	0.262921	0.143216	-0.119704	5	180455248	F	II		IGR	opensea		TRUE
cg10601821	0.108766	0.339573	14.1316	1.96546e-05	0.0198573	3.77097	0.285191	0.393956	0.108766	2	221009048	F	II		IGR	opensea		TRUE
cg00991202	0.103687	0.871007	14.1248	1.97043e-05	0.0198573	3.76842	0.819164	0.922851	0.103687	6	129706502	F	II	LAMA2	Body	opensea		NA
cg03047400	0.0541217	0.763159	14.1197	1.97414e-05	0.0198573	3.76653	0.736098	0.79022	0.0541217	14	73496407	F	I		IGR	shelf	chr14:73493461-73493970	NA
cg23867494	-0.102595	0.809717	-14.1171	1.97602e-05	0.0198573	3.76557	0.861014	0.758419	-0.102595	1	1150322	R	II	TNFRSF4	TSS1500	shore	chr1:1149055-1149524	NA
cg01526854	0.105	0.343121	14.1078	1.98283e-05	0.0198573	3.7621	0.290621	0.39562	0.105	6	41900498	F	II	BYSL	3'UTR	opensea		NA
cg16685860	0.0830806	0.107829	14.0894	1.99638e-05	0.0198573	3.75522	0.0662892	0.14937	0.0830806	17	4710619	F	I	PLD2	5'UTR	island	chr17:4710014-4710960	NA
cg25461827	0.102162	0.328601	14.0865	1.99853e-05	0.0198573	3.75413	0.277519	0.379682	0.102162	5	133801682	F	I		IGR	island	chr5:133801506-133801742	TRUE
cg18719395	0.111106	0.222929	14.0816	2.00216e-05	0.0198573	3.7523	0.167376	0.278482	0.111106	11	114426393	F	II	FAM55A	5'UTR	opensea		NA
cg19481531	-0.0682446	0.497897	-14.0793	2.00387e-05	0.0198573	3.75144	0.532019	0.463775	-0.0682446	17	77100818	F	II	HRNBP3	Body	shore	chr17:77099995-77100203	NA
cg14932645	-0.0929053	0.859696	-14.075	2.00704e-05	0.0198573	3.74984	0.906148	0.813243	-0.0929053	2	74569004	F	II	SLC4A5	5'UTR	opensea		NA
cg10136452	-0.105433	0.530029	-14.0719	2.00934e-05	0.0198573	3.74869	0.582745	0.477312	-0.105433	6	1464075	R	II		IGR	opensea		TRUE
cg20357397	-0.0838154	0.617404	-14.0656	2.0141e-05	0.0198573	3.7463	0.659312	0.575496	-0.0838154	11	18254355	F	II	SAA4	Body	opensea		NA
cg10740895	-0.12474	0.407821	-14.0645	2.01487e-05	0.0198573	3.74591	0.470191	0.345451	-0.12474	20	43838292	R	II	SEMG1	3'UTR	opensea		TRUE
cg12713243	-0.0906349	0.56814	-14.0519	2.02436e-05	0.0198573	3.74116	0.613457	0.522822	-0.0906349	12	132889212	R	II	GALNT9	Body	shelf	chr12:132885388-132885592	NA
cg10658853	-0.0751868	0.776811	-14.0507	2.02524e-05	0.0198573	3.74072	0.814404	0.739217	-0.0751868	11	2233512	F	II		IGR	opensea		NA
cg01647560	-0.0879601	0.678715	-14.0499	2.02582e-05	0.0198573	3.74043	0.722695	0.634735	-0.0879601	11	83404491	R	II	DLG2	Body	opensea		TRUE
cg14849140	0.175883	0.750059	14.0395	2.03368e-05	0.0198573	3.73652	0.662117	0.838001	0.175883	11	4010752	R	I	STIM1	Body	opensea		NA
cg24957964	-0.104284	0.795782	-14.0293	2.04143e-05	0.0198573	3.73268	0.847924	0.74364	-0.104284	12	21678386	R	II	C12orf39	TSS1500	shelf	chr12:21680408-21680982	NA
cg20392240	0.139375	0.843236	14.0258	2.04403e-05	0.0198573	3.73139	0.773549	0.912923	0.139375	8	104383724	R	I	CTHRC1	TSS200	island	chr8:104383409-104384109	NA
cg03789498	-0.115737	0.699664	-14.0238	2.04554e-05	0.0198573	3.73064	0.757532	0.641795	-0.115737	21	45936193	R	II	C21orf90	TSS1500	opensea		NA
cg10325509	-0.101267	0.561102	-14.02	2.04845e-05	0.0198573	3.7292	0.611736	0.510469	-0.101267	10	24269469	R	II	KIAA1217	5'UTR	opensea		TRUE
cg13034943	-0.0704248	0.0551412	-14.0187	2.04945e-05	0.0198573	3.72871	0.0903536	0.0199288	-0.0704248	12	132379564	F	I	ULK1	1stExon	island	chr12:132379542-132380052	NA
cg06055229	0.0894627	0.141638	14.0109	2.05545e-05	0.0198573	3.72576	0.0969071	0.18637	0.0894627	5	124077966	R	II	ZNF608	Body	opensea		TRUE
cg14194708	0.161492	0.503259	14.007	2.05844e-05	0.0198573	3.72429	0.422513	0.584005	0.161492	11	118967322	R	II	H2AFX	TSS1500	shore	chr11:118965017-118966464	NA
cg05489904	0.0815253	0.152631	14.0028	2.06161e-05	0.0198573	3.72273	0.111868	0.193393	0.0815253	5	147257219	R	II	SCGB3A2	TSS1500	opensea		NA
cg14741399	-0.0843936	0.609693	-13.9998	2.06395e-05	0.0198573	3.72158	0.65189	0.567496	-0.0843936	19	40364151	F	II	FCGBP	Body	shore	chr19:40366026-40366608	NA
cg00204782	0.123018	0.640702	13.9989	2.0646e-05	0.0198573	3.72127	0.579193	0.702211	0.123018	22	19753364	R	II	TBX1	Body	island	chr22:19753312-19755013	NA
cg02732915	0.0734585	0.786729	13.9896	2.07177e-05	0.0198573	3.71776	0.75	0.823458	0.0734585	4	81120670	R	II	PRDM8	5'UTR	shore	chr4:81119095-81119391	NA
cg06686146	-0.0875601	0.856707	-13.9892	2.07209e-05	0.0198573	3.7176	0.900487	0.812927	-0.0875601	7	4275634	R	II	SDK1	Body	opensea		NA
cg20208979	-0.0916099	0.575574	-13.9854	2.07506e-05	0.0198573	3.71615	0.621379	0.529769	-0.0916099	6	85351269	F	II		IGR	opensea		TRUE
cg19948037	0.123847	0.244401	13.9816	2.07801e-05	0.0198573	3.71472	0.182477	0.306324	0.123847	14	73392801	F	I	DCAF4	TSS1500	island	chr14:73392696-73393616	NA
cg03873930	0.0821784	0.804147	13.9752	2.08295e-05	0.0198573	3.71232	0.763058	0.845237	0.0821784	20	62340664	R	II	ARFRP1	TSS1500	shore	chr20:62338659-62340274	NA
cg20768506	-0.113763	0.445606	-13.9372	2.11276e-05	0.0198573	3.69793	0.502488	0.388725	-0.113763	7	517708	F	II		IGR	shore	chr7:516717-516974	NA
cg07422669	-0.116608	0.724854	-13.9181	2.12792e-05	0.0198573	3.69069	0.783158	0.66655	-0.116608	8	1511734	F	II	DLGAP2	Body	island	chr8:1509850-1511735	NA
cg17158762	0.130524	0.711569	13.9164	2.12923e-05	0.0198573	3.69006	0.646307	0.776831	0.130524	1	204518670	F	II	MDM4	Body	opensea		NA
cg00920789	-0.0673267	0.574095	-13.9136	2.13149e-05	0.0198573	3.68899	0.607759	0.540432	-0.0673267	7	6974956	F	II		IGR	island	chr7:6974757-6974963	NA
cg15575017	0.061872	0.758054	13.9072	2.13661e-05	0.0198573	3.68656	0.727118	0.78899	0.061872	2	237010430	F	I	AGAP1	Body	island	chr2:237010218-237010450	NA
cg16548154	0.0780192	0.596291	13.9069	2.13681e-05	0.0198573	3.68647	0.557281	0.6353	0.0780192	17	74565757	F	II	ST6GALNAC2	Body	opensea		NA
cg16158484	0.152661	0.221417	13.9056	2.1379e-05	0.0198573	3.68595	0.145086	0.297747	0.152661	10	1981672	R	II		IGR	opensea		NA
cg23523648	-0.0780306	0.226103	-13.8949	2.14653e-05	0.0198573	3.68187	0.265119	0.187088	-0.0780306	1	65614897	F	II	AK3L1	Body	island	chr1:65613041-65614898	NA
cg09944434	-0.0767771	0.708933	-13.8906	2.14993e-05	0.0198573	3.68026	0.747321	0.670544	-0.0767771	16	1111220	F	II		IGR	island	chr16:1110905-1111227	NA
cg11176990	0.058862	0.903933	13.873	2.16422e-05	0.0198573	3.67355	0.874502	0.933364	0.058862	2	39187533	F	I	LOC375196	TSS200	island	chr2:39186777-39187968	TRUE
cg08525845	0.0837681	0.236863	13.8726	2.16451e-05	0.0198573	3.67341	0.194979	0.278747	0.0837681	11	20181456	F	II	DBX1	Body	island	chr11:20181200-20182325	TRUE
cg02499640	0.0899131	0.389737	13.8644	2.17126e-05	0.0198573	3.67026	0.344781	0.434694	0.0899131	5	59072686	R	II	PDE4D	Body	opensea		TRUE
cg24076830	-0.31288	0.434666	-13.859	2.17561e-05	0.0198573	3.66823	0.591106	0.278226	-0.31288	6	29325133	R	II	OR5V1	TSS1500	opensea		NA
cg26867282	0.0518061	0.681212	13.854	2.17975e-05	0.0198573	3.6663	0.655309	0.707115	0.0518061	19	12253922	R	II		IGR	shelf	chr19:12250694-12251217	NA
cg03892041	-0.0925783	0.274801	-13.8493	2.18355e-05	0.0198573	3.66453	0.32109	0.228512	-0.0925783	16	88492755	R	II	ZNF469	TSS1500	shelf	chr16:88496201-88497763	NA
cg23193209	-0.117074	0.713937	-13.8481	2.18456e-05	0.0198573	3.66406	0.772474	0.6554	-0.117074	4	5972071	F	II	C4orf50	Body	opensea		TRUE
cg26195881	0.102744	0.421679	13.8399	2.19134e-05	0.0198573	3.66092	0.370307	0.473051	0.102744	14	74959018	R	II	NPC2	Body	shore	chr14:74959680-74960907	NA
cg27466104	-0.0886312	0.183158	-13.837	2.19376e-05	0.0198573	3.6598	0.227474	0.138842	-0.0886312	17	75117335	R	II		IGR	opensea		TRUE
cg11645318	-0.127686	0.663781	-13.8317	2.1981e-05	0.0198573	3.65779	0.727624	0.599938	-0.127686	7	37491346	R	II		IGR	shelf	chr7:37487354-37488672	NA
cg21596862	-0.0581863	0.739942	-13.8305	2.19908e-05	0.0198573	3.65734	0.769036	0.710849	-0.0581863	12	110780050	F	II	ATP2A2	Body	opensea		NA
cg15605530	-0.0917281	0.54696	-13.826	2.20287e-05	0.0198573	3.65559	0.592824	0.501096	-0.0917281	3	17069926	R	II	PLCL2	Body	opensea		TRUE
cg15625675	-0.0846919	0.814828	-13.8094	2.21664e-05	0.0198573	3.64927	0.857174	0.772482	-0.0846919	5	114957464	F	II	TMED7-TICAM2	Body	shelf	chr5:114961329-114961969	NA
ch.2.2207852R	-0.0732054	0.137374	-13.8066	2.21903e-05	0.0198573	3.64817	0.173977	0.100771	-0.0732054	2	105686129	F	II	MRPS9	Body	opensea		NA
cg11024165	-0.0652843	0.582196	-13.8049	2.22042e-05	0.0198573	3.64754	0.614838	0.549554	-0.0652843	7	94957055	R	II		IGR	shelf	chr7:94953769-94953971	NA
cg01907761	-0.0678192	0.12737	-13.8041	2.22114e-05	0.0198573	3.64721	0.16128	0.0934609	-0.0678192	5	147647809	F	II	SPINK5L3	TSS1500	opensea		NA
cg20038225	-0.188054	0.655221	-13.8028	2.22218e-05	0.0198573	3.64673	0.749248	0.561194	-0.188054	14	58064661	R	II	SLC35F4	TSS1500	opensea		NA
cg04811945	-0.124526	0.810411	-13.7828	2.23903e-05	0.0198573	3.63906	0.872674	0.748147	-0.124526	4	15779709	R	II	CD38	TSS1500	shore	chr4:15779998-15780729	NA
cg11739399	-0.0919842	0.675529	-13.781	2.24056e-05	0.0198573	3.63837	0.721521	0.629537	-0.0919842	1	206669785	R	II	IKBKE	3'UTR	opensea		TRUE
cg18073883	-0.122377	0.686034	-13.7744	2.24618e-05	0.0198573	3.63582	0.747223	0.624846	-0.122377	6	32780861	F	II	HLA-DOB	3'UTR	opensea		NA
cg09292354	-0.0872115	0.42346	-13.7724	2.24785e-05	0.0198573	3.63507	0.467065	0.379854	-0.0872115	10	134956328	F	II		IGR	shore	chr10:134955508-134955800	NA
cg11753157	-0.0779756	0.881749	-13.771	2.24911e-05	0.0198573	3.6345	0.920737	0.842761	-0.0779756	14	99734018	R	II	BCL11B	Body	shelf	chr14:99736040-99737584	NA
cg23517954	0.0892042	0.854428	13.7527	2.26469e-05	0.0198573	3.62748	0.809826	0.89903	0.0892042	2	162168615	F	II	PSMD14	5'UTR	shelf	chr2:162164675-162165248	NA
cg06710101	-0.0908473	0.640487	-13.7473	2.26938e-05	0.0198573	3.62538	0.68591	0.595063	-0.0908473	1	247587253	R	II	NLRP3	Body	opensea		NA
cg21645113	-0.0975171	0.631269	-13.7438	2.27239e-05	0.0198573	3.62404	0.680028	0.582511	-0.0975171	2	207275161	R	II		IGR	opensea		NA
cg16277885	-0.0988524	0.683494	-13.7417	2.27416e-05	0.0198573	3.62324	0.732921	0.634068	-0.0988524	7	899935	F	II	UNC84A	Body	opensea		NA
cg17522369	-0.0783419	0.34864	-13.7409	2.27485e-05	0.0198573	3.62294	0.387811	0.30947	-0.0783419	22	49486271	R	II		IGR	shore	chr22:49487327-49487535	NA
cg18276638	0.0799581	0.104703	13.7389	2.27663e-05	0.0198573	3.62214	0.0647236	0.144682	0.0799581	1	214360619	F	I		IGR	island	chr1:214360607-214360965	NA
cg09786701	0.0836094	0.324762	13.7218	2.29139e-05	0.0198573	3.61557	0.282957	0.366567	0.0836094	20	2539517	F	I	TMC2	Body	island	chr20:2539133-2539877	NA
cg12978040	0.124507	0.587866	13.7209	2.29218e-05	0.0198573	3.61522	0.525613	0.65012	0.124507	19	55768527	F	I	SAPS1	5'UTR	shore	chr19:55769269-55770875	TRUE
cg10499378	-0.0979504	0.593219	-13.7203	2.29271e-05	0.0198573	3.61498	0.642194	0.544243	-0.0979504	5	178618678	R	II	ADAMTS2	Body	opensea		TRUE
cg20497304	-0.133486	0.825097	-13.7176	2.29504e-05	0.0198573	3.61395	0.89184	0.758354	-0.133486	2	176095317	F	II		IGR	opensea		TRUE
cg01003390	-0.079747	0.333738	-13.7113	2.30059e-05	0.0198573	3.6115	0.373612	0.293865	-0.079747	11	4661207	R	II	OR51D1	1stExon	opensea		NA
cg08923494	-0.142756	0.335298	-13.7047	2.30634e-05	0.0198573	3.60896	0.406675	0.26392	-0.142756	4	166797526	F	II	TLL1	Body	shelf	chr4:166794545-166795341	NA
cg10939966	-0.0709142	0.583514	-13.6981	2.31213e-05	0.0198573	3.60641	0.618971	0.548057	-0.0709142	2	179428333	R	II	TTN	Body	opensea		NA
cg15852125	-0.119134	0.524505	-13.6959	2.31412e-05	0.0198573	3.60553	0.584072	0.464938	-0.119134	12	52967677	R	II	KRT74	TSS200	opensea		NA
cg27016993	0.126618	0.159132	13.6941	2.31565e-05	0.0198573	3.60486	0.095823	0.222442	0.126618	6	144382594	R	II	PLAGL1	5'UTR	shelf	chr6:144384894-144385888	NA
cg18074189	0.0905312	0.43279	13.6841	2.32446e-05	0.0198573	3.601	0.387524	0.478055	0.0905312	12	29770547	F	II	TMTC1	Body	opensea		TRUE
cg03865925	-0.126362	0.444117	-13.6798	2.32826e-05	0.0198573	3.59933	0.507298	0.380936	-0.126362	3	77843317	F	II		IGR	opensea		TRUE
cg18893792	-0.120982	0.525327	-13.6751	2.33246e-05	0.0198573	3.5975	0.585819	0.464836	-0.120982	5	773167	F	II		IGR	opensea		NA
cg23002316	0.0793864	0.40285	13.6733	2.33412e-05	0.0198573	3.59677	0.363156	0.442543	0.0793864	7	51698597	R	II		IGR	opensea		NA
cg27098900	0.139161	0.365218	13.6668	2.33989e-05	0.0198573	3.59426	0.295637	0.434799	0.139161	6	33245128	F	I	B3GALT4	1stExon	island	chr6:33244677-33245554	TRUE
cg03217729	-0.0864778	0.61572	-13.6648	2.34167e-05	0.0198573	3.59349	0.658959	0.572481	-0.0864778	16	11222890	R	II	CLEC16A	Body	opensea		TRUE
cg08464402	0.136191	0.414078	13.6631	2.34315e-05	0.0198573	3.59285	0.345983	0.482174	0.136191	3	99228156	R	II		IGR	opensea		TRUE
cg27221424	0.194924	0.643939	13.6603	2.34568e-05	0.0198573	3.59174	0.546477	0.741401	0.194924	22	33196103	F	II	SYN3	Body	shore	chr22:33197380-33198267	NA
cg19604896	-0.0869554	0.148428	-13.6589	2.34689e-05	0.0198573	3.59122	0.191906	0.10495	-0.0869554	3	2629864	F	II	CNTN4	Body	opensea		NA
cg21095983	0.0909703	0.128569	13.6459	2.35855e-05	0.0198573	3.58617	0.0830835	0.174054	0.0909703	6	86352623	F	I	SYNCRIP	1stExon	island	chr6:86351551-86353914	NA
cg22367492	-0.0619806	0.0471452	-13.6429	2.3613e-05	0.0198573	3.58499	0.0781355	0.0161549	-0.0619806	1	247495212	F	II	ZNF496	TSS200	island	chr1:247494249-247495840	NA
cg03483707	0.237303	0.271936	13.6421	2.36204e-05	0.0198573	3.58467	0.153285	0.390588	0.237303	15	25513530	R	II	SNORD115-48	TSS1500	opensea		NA
cg04146801	-0.088934	0.8408	-13.6406	2.36334e-05	0.0198573	3.58411	0.885267	0.796333	-0.088934	8	2017571	R	II	MYOM2	Body	opensea		NA
cg25329318	-0.0997006	0.19362	-13.6349	2.36849e-05	0.0198573	3.58189	0.24347	0.14377	-0.0997006	5	38253946	R	II		IGR	shelf	chr5:38257825-38259136	NA
cg07284379	0.0768076	0.383428	13.6277	2.37509e-05	0.0198573	3.57906	0.345024	0.421832	0.0768076	15	100681386	R	II	ADAMTS17	Body	opensea		NA
cg23615741	0.201067	0.422883	13.6225	2.37974e-05	0.0198573	3.57706	0.32235	0.523417	0.201067	10	101297642	F	I		IGR	island	chr10:101297438-101297703	TRUE
cg09178385	0.143387	0.309267	13.6211	2.38102e-05	0.0198573	3.57652	0.237573	0.38096	0.143387	1	35246759	R	II	GJB3	TSS200	shore	chr1:35246876-35247599	NA
cg14224786	-0.0693195	0.694643	-13.6198	2.38223e-05	0.0198573	3.576	0.729303	0.659984	-0.0693195	9	138627787	F	II	KCNT1	Body	shore	chr9:138628082-138628730	NA
cg18177731	-0.0768257	0.516614	-13.6165	2.38523e-05	0.0198573	3.57472	0.555027	0.478202	-0.0768257	1	19249376	R	II	IFFO2	Body	opensea		TRUE
cg09219142	0.114852	0.253633	13.5999	2.40044e-05	0.0199329	3.56824	0.196207	0.311059	0.114852	13	20767876	R	I	GJB2	TSS1500	shore	chr13:20766208-20767779	NA
cg10118828	-0.114325	0.212305	-13.589	2.41049e-05	0.0199329	3.56398	0.269468	0.155143	-0.114325	4	118955484	R	II	NDST3	TSS200	shore	chr4:118954410-118955207	NA
cg18223379	-0.172365	0.463748	-13.5889	2.41063e-05	0.0199329	3.56392	0.549931	0.377566	-0.172365	20	31619647	R	II	BPIL3	Body	opensea		NA
cg07772400	-0.104135	0.676207	-13.5857	2.41356e-05	0.0199329	3.56268	0.728275	0.62414	-0.104135	8	22005501	R	II	LGI3	3'UTR	opensea		NA
cg26561797	0.116958	0.604452	13.5811	2.41784e-05	0.0199329	3.56088	0.545972	0.662931	0.116958	11	68437843	R	I		IGR	island	chr11:68437639-68438019	NA
cg02863073	0.158092	0.340679	13.5621	2.43554e-05	0.0200079	3.55344	0.261633	0.419725	0.158092	19	39694831	R	I	SYCN	1stExon	island	chr19:39694476-39694994	NA
cg25390243	-0.16526	0.753271	-13.5546	2.44253e-05	0.0200079	3.55051	0.835902	0.670641	-0.16526	21	46912506	R	II	COL18A1	Body	island	chr21:46912381-46912628	NA
cg02471183	-0.104066	0.568862	-13.5308	2.46502e-05	0.0200079	3.54116	0.620895	0.516829	-0.104066	8	67456683	F	II		IGR	shore	chr8:67454545-67454991	NA
cg16446577	0.116984	0.520902	13.5226	2.47274e-05	0.0200079	3.53797	0.46241	0.579394	0.116984	6	36853324	F	II	C6orf89	TSS1500	shore	chr6:36853590-36853927	NA
cg16664472	-0.177094	0.714168	-13.5217	2.47359e-05	0.0200079	3.53762	0.802715	0.625621	-0.177094	1	26644822	R	II	UBXN11	TSS200	opensea		NA
cg19028099	0.046032	0.683158	13.521	2.47431e-05	0.0200079	3.53732	0.660142	0.706174	0.046032	8	141273325	F	I	TRAPPC9	Body	opensea		TRUE
cg08163798	-0.105474	0.184717	-13.5131	2.48179e-05	0.0200079	3.53424	0.237454	0.13198	-0.105474	4	47806451	R	II	CORIN	Body	opensea		NA
cg14940043	-0.129613	0.739606	-13.5117	2.48318e-05	0.0200079	3.53367	0.804412	0.674799	-0.129613	4	70648159	F	II		IGR	opensea		NA
cg10690887	0.0792327	0.376876	13.5115	2.48339e-05	0.0200079	3.53358	0.33726	0.416492	0.0792327	18	19285051	F	II	ABHD3	TSS1500	island	chr18:19284165-19285052	NA
cg13718664	0.0909532	0.384015	13.5108	2.48403e-05	0.0200079	3.53332	0.338538	0.429491	0.0909532	5	3854593	F	II		IGR	island	chr5:3854536-3854796	NA
cg09987651	-0.0593986	0.0942917	-13.5089	2.48585e-05	0.0200079	3.53257	0.123991	0.0645924	-0.0593986	6	27463667	F	II		IGR	shore	chr6:27463176-27463379	NA
cg26120093	-0.0993524	0.828914	-13.5046	2.48997e-05	0.0200079	3.53088	0.87859	0.779238	-0.0993524	14	104600550	F	I		IGR	shore	chr14:104601959-104605672	NA
cg06640695	-0.0628566	0.784907	-13.5007	2.49373e-05	0.0200079	3.52934	0.816335	0.753478	-0.0628566	1	16273212	R	II	ZBTB17	Body	shore	chr1:16270591-16271582	NA
cg23010913	-0.0800553	0.866833	-13.4947	2.49955e-05	0.0200079	3.52696	0.90686	0.826805	-0.0800553	11	17799117	F	II	KCNC1	Body	shore	chr11:17801026-17801277	NA
cg02760164	0.155517	0.530671	13.4939	2.50029e-05	0.0200079	3.52666	0.452913	0.60843	0.155517	15	42371967	R	I	PLA2G4D	Body	shore	chr15:42371634-42371842	TRUE
cg22599122	-0.195682	0.719412	-13.4887	2.50532e-05	0.0200079	3.5246	0.817254	0.621571	-0.195682	1	34329757	R	II	HMGB4	5'UTR	opensea		NA
cg24870568	0.0516339	0.614517	13.4867	2.5072e-05	0.0200079	3.52384	0.5887	0.640334	0.0516339	1	6265806	F	I	RNF207	TSS1500	shore	chr1:6265825-6266778	NA
cg05456921	0.10761	0.183626	13.4724	2.52109e-05	0.0200533	3.5182	0.129821	0.237431	0.10761	4	85420487	R	II	NKX6-1	TSS1500	island	chr4:85417659-85420799	NA
cg14548527	0.138285	0.288316	13.4711	2.52235e-05	0.0200533	3.51768	0.219174	0.357459	0.138285	8	1364518	F	II		IGR	shore	chr8:1365174-1365503	NA
cg19215541	-0.177052	0.727215	-13.4607	2.53251e-05	0.0200963	3.51358	0.815741	0.638689	-0.177052	16	86337686	F	II		IGR	island	chr16:86337641-86337894	NA
cg20122586	-0.0569585	0.855804	-13.4547	2.5384e-05	0.0201054	3.5112	0.884283	0.827325	-0.0569585	4	53522821	R	II	USP46	Body	shelf	chr4:53524958-53526227	NA
cg21177778	-0.118295	0.642853	-13.4452	2.54779e-05	0.0201343	3.50743	0.702	0.583705	-0.118295	22	48883578	F	II		IGR	shore	chr22:48884884-48887043	NA
cg13562266	0.169366	0.260753	13.4304	2.5624e-05	0.0201343	3.50158	0.17607	0.345437	0.169366	8	1340351	R	II		IGR	shore	chr8:1341220-1342166	NA
cg18443412	-0.0843225	0.859423	-13.4302	2.56264e-05	0.0201343	3.50149	0.901585	0.817262	-0.0843225	2	136877278	F	II		IGR	shore	chr2:136874086-136875780	NA
cg07303450	-0.115032	0.830481	-13.424	2.56876e-05	0.0201343	3.49905	0.887997	0.772965	-0.115032	16	30023400	F	II	DOC2A	TSS1500	shore	chr16:30022651-30023007	NA
cg17940587	0.0704446	0.794374	13.4231	2.56968e-05	0.0201343	3.49868	0.759152	0.829596	0.0704446	10	89292231	F	I	MINPP1	Body	opensea		TRUE
cg05539515	0.108537	0.190297	13.4217	2.57104e-05	0.0201343	3.49814	0.136029	0.244566	0.108537	1	62784269	R	II	KANK4	5'UTR	island	chr1:62784136-62785133	NA
cg25134859	-0.0803829	0.844493	-13.4116	2.58119e-05	0.0201343	3.49411	0.884685	0.804302	-0.0803829	5	171340543	R	II	FBXW11	Body	opensea		TRUE
ch.3.3822654R	-0.086733	0.11322	-13.4068	2.58603e-05	0.0201343	3.49219	0.156587	0.0698539	-0.086733	3	194136354	F	II	ATP13A3	Body	opensea		NA
cg03013554	-0.0995131	0.708364	-13.4031	2.58969e-05	0.0201343	3.49075	0.75812	0.658607	-0.0995131	21	46320816	R	II	ITGB2	Body	shore	chr21:46321397-46321644	NA
cg23153991	-0.0933603	0.498936	-13.3979	2.59494e-05	0.0201343	3.48867	0.545616	0.452256	-0.0933603	3	50544352	F	II		IGR	shelf	chr3:50540220-50541123	NA
cg05066621	-0.0828684	0.653122	-13.3941	2.59882e-05	0.0201343	3.48714	0.694556	0.611688	-0.0828684	10	48381826	F	II	RBP3	3'UTR	opensea		NA
cg05080371	-0.101521	0.400539	-13.3938	2.59906e-05	0.0201343	3.48705	0.451299	0.349779	-0.101521	16	88387274	F	II		IGR	opensea		NA
cg24154024	-0.115141	0.713506	-13.3847	2.60826e-05	0.0201686	3.48344	0.771076	0.655935	-0.115141	1	228550401	F	I	OBSCN	Body	shelf	chr1:228548077-228548330	NA
cg02342515	0.0730966	0.654906	13.3671	2.62617e-05	0.02025	3.47643	0.618357	0.691454	0.0730966	11	18801336	R	II	PTPN5	5'UTR	opensea		TRUE
cg21517904	0.175875	0.309305	13.3641	2.62931e-05	0.02025	3.47521	0.221367	0.397243	0.175875	22	19747026	F	I	TBX1	5'UTR	island	chr22:19746924-19747141	NA
ch.5.83804089R	-0.0582961	0.0725384	-13.3604	2.63312e-05	0.02025	3.47373	0.101686	0.0433904	-0.0582961	5	83768333	F	II		IGR	opensea		NA
cg27122888	-0.15705	0.561609	-13.3514	2.64232e-05	0.020284	3.47015	0.640134	0.483084	-0.15705	11	64379586	F	II	NRXN2	Body	shelf	chr11:64374818-64375766	NA
cg10953487	0.0681513	0.16761	13.345	2.64896e-05	0.0202981	3.46758	0.133535	0.201686	0.0681513	6	44529157	F	II		IGR	opensea		NA
cg14852394	-0.0927437	0.47475	-13.3392	2.65496e-05	0.0203074	3.46527	0.521121	0.428378	-0.0927437	2	67116039	R	II		IGR	opensea		TRUE
cg26298099	-0.104477	0.789421	-13.3323	2.66204e-05	0.0203249	3.46254	0.841659	0.737183	-0.104477	14	76837758	F	II	ESRRB	5'UTR	opensea		NA
cg03787454	-0.106602	0.614734	-13.3208	2.67401e-05	0.0203796	3.45794	0.668035	0.561433	-0.106602	18	43909880	F	II		IGR	shelf	chr18:43913345-43914477	NA
cg24746938	-0.0556577	0.497134	-13.3047	2.69091e-05	0.0204715	3.45149	0.524963	0.469305	-0.0556577	2	225543274	F	II		IGR	opensea		TRUE
cg27341860	-0.0764371	0.513217	-13.2965	2.69956e-05	0.0204736	3.4482	0.551436	0.474999	-0.0764371	1	248099880	F	II	OR2L13	TSS1500	shore	chr1:248100325-248100726	NA
cg05155047	-0.0752194	0.530259	-13.2918	2.70453e-05	0.0204736	3.44631	0.567869	0.492649	-0.0752194	5	168719	F	II	PLEKHG4B	Body	shore	chr5:169578-169798	TRUE
cg01309726	0.165145	0.717427	13.2907	2.70567e-05	0.0204736	3.44587	0.634855	0.8	0.165145	10	99477939	R	II	LOC100270710	TSS200	shelf	chr10:99473520-99474664	TRUE
cg03310838	-0.0938225	0.793676	-13.2688	2.72898e-05	0.0204972	3.43708	0.840587	0.746765	-0.0938225	16	88545042	R	I	ZFPM1	Body	opensea		NA
cg26986180	0.109181	0.367464	13.2657	2.73235e-05	0.0204972	3.43581	0.312874	0.422054	0.109181	12	124246525	R	II	DNAH10	TSS1500	island	chr12:124246524-124247254	NA
cg10785051	0.137225	0.360687	13.2643	2.73384e-05	0.0204972	3.43525	0.292074	0.429299	0.137225	5	133449927	F	II	TCF7	TSS1500	island	chr5:133449320-133451260	NA
cg19558972	-0.0849221	0.571993	-13.2633	2.73491e-05	0.0204972	3.43485	0.614454	0.529532	-0.0849221	22	23922378	F	II	IGLL1	1stExon	opensea		NA
cg03047995	-0.132214	0.723648	-13.2555	2.74327e-05	0.0204972	3.43172	0.789755	0.657541	-0.132214	14	24601588	F	II	FITM1	Body	island	chr14:24601498-24601700	NA
cg12185938	0.0607386	0.864004	13.2532	2.74574e-05	0.0204972	3.4308	0.833635	0.894374	0.0607386	2	98865917	F	II	VWA3B	Body	opensea		NA
cg13285004	0.0719705	0.640678	13.252	2.74707e-05	0.0204972	3.4303	0.604693	0.676663	0.0719705	11	120008484	R	II	TRIM29	1stExon	island	chr11:120008046-120008710	NA
cg08881610	-0.0903787	0.122299	-13.244	2.75573e-05	0.0204972	3.42707	0.167489	0.0771099	-0.0903787	6	100581833	F	II		IGR	shelf	chr6:100583880-100584154	NA
cg12175905	0.12991	0.432571	13.2427	2.75709e-05	0.0204972	3.42657	0.367616	0.497526	0.12991	15	101887963	F	II	PCSK6	Body	opensea		NA
cg23662331	0.104969	0.19242	13.2423	2.75759e-05	0.0204972	3.42638	0.139936	0.244904	0.104969	1	20707513	F	II		IGR	opensea		TRUE
cg19556284	0.201961	0.468473	13.2346	2.76596e-05	0.0204972	3.42327	0.367493	0.569453	0.201961	6	158909455	R	II	TULP4	Body	opensea		TRUE
cg07164133	0.161778	0.517269	13.2337	2.76684e-05	0.0204972	3.42294	0.43638	0.598158	0.161778	3	69436007	F	II	FRMD4B	TSS1500	shore	chr3:69434926-69435583	TRUE
cg23060047	-0.116107	0.76212	-13.2102	2.79255e-05	0.0206516	3.41345	0.820174	0.704066	-0.116107	12	130819504	R	II		IGR	shelf	chr12:130822360-130822696	NA
cg02152399	0.0650164	0.663386	13.2041	2.79927e-05	0.020664	3.41098	0.630877	0.695894	0.0650164	1	27710270	F	I	CD164L2	TSS1500	shore	chr1:27709600-27709831	NA
cg22022568	0.0936061	0.526519	13.1983	2.80571e-05	0.020664	3.40862	0.479716	0.573322	0.0936061	1	39270310	F	II		IGR	shore	chr1:39269729-39270251	TRUE
cg13749420	-0.140736	0.300031	-13.1954	2.80886e-05	0.020664	3.40747	0.370399	0.229663	-0.140736	18	56973049	R	II	CPLX4	Body	shelf	chr18:56975842-56976160	NA
cg11126134	0.0852797	0.331088	13.1789	2.82719e-05	0.0207478	3.40079	0.288448	0.373728	0.0852797	13	31480304	R	II	C13orf33	TSS200	island	chr13:31480272-31481105	TRUE
cg03945122	-0.105291	0.807476	-13.1755	2.83109e-05	0.0207478	3.39937	0.860121	0.75483	-0.105291	1	207840521	R	II	CR1L	Body	shelf	chr1:207842805-207843259	NA
cg03597347	0.130149	0.184692	13.1656	2.84209e-05	0.0207478	3.39538	0.119618	0.249767	0.130149	6	28058909	R	I	ZSCAN12L1	TSS200	opensea		NA
cg05256518	0.0686036	0.772139	13.1644	2.84345e-05	0.0207478	3.39489	0.737837	0.80644	0.0686036	14	67940178	R	II	TMEM229B	Body	island	chr14:67940174-67940670	NA
cg02971481	-0.0600686	0.0933721	-13.1606	2.84775e-05	0.0207478	3.39334	0.123406	0.0633378	-0.0600686	19	38879699	R	I	SPRED3	TSS1500	shore	chr19:38876614-38878950	NA
cg12072789	-0.110098	0.355874	-13.1589	2.84963e-05	0.0207478	3.39266	0.410923	0.300825	-0.110098	1	110735112	F	II	SLC6A17	Body	opensea		NA
cg25357194	-0.145216	0.569632	-13.1413	2.86954e-05	0.0208328	3.3855	0.64224	0.497024	-0.145216	12	52996658	R	II	KRT72	TSS1500	shore	chr12:52994772-52995312	NA
cg23680682	-0.149157	0.719449	-13.1399	2.87114e-05	0.0208328	3.38493	0.794027	0.64487	-0.149157	6	159456237	F	II	TAGAP	3'UTR	opensea		NA
cg10831324	-0.0682639	0.565044	-13.1235	2.88988e-05	0.0208686	3.37824	0.599176	0.530912	-0.0682639	15	79386035	F	II		IGR	shore	chr15:79381804-79384209	NA
cg15536401	-0.145986	0.295968	-13.1176	2.8966e-05	0.0208686	3.37585	0.368961	0.222975	-0.145986	7	119831208	F	II		IGR	opensea		TRUE
cg06616512	0.0999739	0.167069	13.1121	2.90292e-05	0.0208686	3.37361	0.117082	0.217056	0.0999739	14	96692187	F	I	BDKRB2	5'UTR	opensea		TRUE
cg05155289	-0.0803887	0.682688	-13.1102	2.9051e-05	0.0208686	3.37284	0.722883	0.642494	-0.0803887	22	49142572	R	II	FAM19A5	Body	shore	chr22:49141049-49141361	NA
cg16490823	-0.074851	0.707746	-13.0965	2.92092e-05	0.0208686	3.36725	0.745171	0.67032	-0.074851	6	167085508	F	II	RPS6KA2	Body	opensea		TRUE
cg07674834	0.0842334	0.245287	13.0879	2.93091e-05	0.0208686	3.36374	0.203171	0.287404	0.0842334	17	8230235	F	I		IGR	island	chr17:8230195-8230941	TRUE
cg19258882	0.0552744	0.170438	13.0836	2.93597e-05	0.0208686	3.36196	0.142801	0.198075	0.0552744	12	56472805	F	II	ERBB3	TSS1500	island	chr12:56472792-56474393	NA
cg04979599	-0.0794472	0.850936	-13.0785	2.9419e-05	0.0208686	3.35988	0.890659	0.811212	-0.0794472	5	148650899	R	II	AFAP1L1	TSS1500	shore	chr5:148650920-148651772	NA
cg10749822	-0.105335	0.68741	-13.0757	2.94514e-05	0.0208686	3.35875	0.740077	0.634742	-0.105335	11	44332913	R	II	ALX4	TSS1500	shore	chr11:44330542-44331761	NA
cg01773685	-0.166232	0.785463	-13.0754	2.9455e-05	0.0208686	3.35863	0.868579	0.702347	-0.166232	19	51330453	R	II	KLK15	Body	island	chr19:51330212-51330470	NA
cg10366178	0.174937	0.756197	13.0732	2.94808e-05	0.0208686	3.35772	0.668728	0.843665	0.174937	3	13323866	R	I		IGR	island	chr3:13323438-13324929	NA
cg11558107	0.066189	0.86035	13.0717	2.94985e-05	0.0208686	3.35711	0.827256	0.893444	0.066189	15	60700124	F	I		IGR	opensea		TRUE
cg17505819	-0.070369	0.403197	-13.065	2.95778e-05	0.0208686	3.35434	0.438381	0.368012	-0.070369	5	63900077	F	II	RGS7BP	Body	opensea		TRUE
cg12188903	-0.098558	0.705402	-13.058	2.96602e-05	0.0208686	3.35148	0.754681	0.656123	-0.098558	17	33211323	R	II		IGR	opensea		TRUE
cg05922563	-0.0695865	0.323852	-13.0565	2.96783e-05	0.0208686	3.35085	0.358645	0.289059	-0.0695865	17	40611593	F	II	ATP6V0A1	5'UTR	shore	chr17:40610746-40611032	NA
cg23398720	-0.0975257	0.579801	-13.0471	2.97893e-05	0.0208686	3.34701	0.628564	0.531038	-0.0975257	5	177033404	R	II	B4GALT7	Body	shore	chr5:177035351-177035660	NA
cg13665414	-0.100387	0.348798	-13.0442	2.98238e-05	0.0208686	3.34581	0.398992	0.298605	-0.100387	6	110796813	R	II	SLC22A16	Body	shore	chr6:110797297-110798201	NA
cg23043162	-0.121919	0.417306	-13.0436	2.98305e-05	0.0208686	3.34558	0.478266	0.356347	-0.121919	7	113927529	F	II		IGR	opensea		NA
cg12640482	-0.110313	0.735346	-13.0428	2.98404e-05	0.0208686	3.34524	0.790503	0.68019	-0.110313	1	28905573	F	II	SNHG12	Body	shelf	chr1:28908069-28908799	NA
cg18124955	-0.047943	0.033706	-13.0351	2.99318e-05	0.0208686	3.34209	0.0576775	0.00973448	-0.047943	2	173292329	R	I	ITGA6	5'UTR	island	chr2:173292099-173293183	NA
cg18163442	-0.10348	0.757052	-13.0326	2.99614e-05	0.0208686	3.34107	0.808792	0.705312	-0.10348	1	2779061	F	II		IGR	shore	chr1:2777157-2777361	NA
cg08490304	-0.0790188	0.709434	-13.032	2.99692e-05	0.0208686	3.34081	0.748943	0.669924	-0.0790188	19	1929260	F	II		IGR	opensea		TRUE
cg11685960	-0.105067	0.651659	-13.0297	2.99968e-05	0.0208686	3.33985	0.704193	0.599126	-0.105067	7	947479	R	II	ADAP1	Body	island	chr7:947363-947661	NA
cg10836258	-0.0812589	0.421798	-13.0273	3.00257e-05	0.0208686	3.33886	0.462428	0.381169	-0.0812589	5	180325254	F	II	BTNL8	TSS1500	opensea		NA
cg09995105	-0.19604	0.792095	-13.0267	3.00328e-05	0.0208686	3.33862	0.890115	0.694075	-0.19604	1	185707111	F	II	HMCN1	Body	shelf	chr1:185703458-185703662	NA
cg05972871	0.144093	0.501016	13.0222	3.00869e-05	0.0208686	3.33677	0.42897	0.573063	0.144093	12	3862444	R	I	EFCAB4B	TSS200	island	chr12:3862068-3862606	TRUE
cg26530301	-0.101733	0.636316	-13.0219	3.00904e-05	0.0208686	3.33665	0.687182	0.585449	-0.101733	1	19000726	F	II	PAX7	Body	opensea		NA
cg12489444	0.0800172	0.807481	13.0165	3.01551e-05	0.0208793	3.33443	0.767472	0.847489	0.0800172	2	228498029	F	II	C2orf83	1stExon	opensea		NA
cg04427437	0.142101	0.389917	13.0087	3.02488e-05	0.02091	3.33124	0.318866	0.460967	0.142101	3	3081722	R	II	CNTN4	Body	opensea		NA
cg05945230	-0.0975893	0.48102	-12.9902	3.04739e-05	0.020972	3.32359	0.529815	0.432225	-0.0975893	17	12425767	R	II		IGR	opensea		TRUE
cg19891452	-0.154153	0.547486	-12.9875	3.05066e-05	0.020972	3.32249	0.624563	0.47041	-0.154153	13	112978703	R	II		IGR	opensea		TRUE
cg07488327	-0.0803503	0.153671	-12.9834	3.05565e-05	0.020972	3.3208	0.193846	0.113496	-0.0803503	10	134853084	R	II		IGR	island	chr10:134853083-134853304	NA
cg18221016	-0.0949284	0.107651	-12.9812	3.05834e-05	0.020972	3.31989	0.155115	0.0601863	-0.0949284	1	185934251	F	II	HMCN1	Body	opensea		TRUE
cg18179931	0.133258	0.409677	12.9795	3.06047e-05	0.020972	3.31918	0.343048	0.476306	0.133258	3	194119058	F	II	GP5	5'UTR	shore	chr3:194117601-194118988	NA
cg11351987	0.0859323	0.203863	12.977	3.06354e-05	0.020972	3.31814	0.160897	0.246829	0.0859323	19	4769047	F	II	C19orf30	TSS200	opensea		NA
cg25931371	-0.0847707	0.78587	-12.9699	3.07221e-05	0.0209867	3.31523	0.828256	0.743485	-0.0847707	5	139204846	R	II	PSD2	Body	opensea		NA
cg20384325	0.164058	0.725995	12.9634	3.08019e-05	0.0209867	3.31255	0.643966	0.808025	0.164058	15	49268750	F	I		IGR	shore	chr15:49267991-49268278	NA
cg12612406	-0.0887965	0.318411	-12.9583	3.08649e-05	0.0209867	3.31045	0.362809	0.274013	-0.0887965	6	30103459	F	II	TRIM40	TSS1500	opensea		NA
cg20991723	0.0661528	0.879957	12.956	3.08941e-05	0.0209867	3.30947	0.846881	0.913033	0.0661528	1	152506922	R	II		IGR	opensea		NA
cg02326566	0.1017	0.709481	12.9533	3.0927e-05	0.0209867	3.30837	0.658631	0.760331	0.1017	5	140220686	F	II	PCDHA6	Body	shore	chr5:140221007-140221381	NA
cg19149785	-0.104958	0.695526	-12.9511	3.09541e-05	0.0209867	3.30747	0.748005	0.643046	-0.104958	19	51506273	F	II	KLK9	3'UTR	island	chr19:51505914-51506363	NA
cg23085344	-0.0481614	0.109589	-12.9395	3.10989e-05	0.0210001	3.30265	0.13367	0.0855086	-0.0481614	6	116937351	F	II	RSPH4A	TSS1500	opensea		NA
cg26825569	-0.104058	0.747056	-12.9364	3.11376e-05	0.0210001	3.30137	0.799085	0.695027	-0.104058	6	46704077	F	II	PLA2G7	TSS1500	shore	chr6:46702736-46703316	NA
cg14153919	0.116862	0.361834	12.9322	3.11901e-05	0.0210001	3.29963	0.303403	0.420265	0.116862	15	78631963	F	II	CRABP1	TSS1500	shore	chr15:78632669-78633108	NA
cg13434638	0.167097	0.236658	12.9291	3.12288e-05	0.0210001	3.29835	0.153109	0.320206	0.167097	15	68723690	R	I	ITGA11	Body	island	chr15:68723367-68724691	NA
cg20283292	-0.0875844	0.837171	-12.9278	3.12453e-05	0.0210001	3.29781	0.880963	0.793379	-0.0875844	10	13264048	F	II	UCMA	3'UTR	opensea		NA
cg06939793	-0.118632	0.375832	-12.9258	3.12711e-05	0.0210001	3.29695	0.435148	0.316516	-0.118632	11	40808977	R	II		IGR	opensea		TRUE
cg10376286	0.0944225	0.749368	12.9105	3.1464e-05	0.0210342	3.2906	0.702157	0.79658	0.0944225	1	116710606	R	II		IGR	shore	chr1:116710837-116711260	TRUE
cg24472867	0.0753204	0.700748	12.9062	3.15177e-05	0.0210342	3.28884	0.663088	0.738408	0.0753204	8	144561585	R	I	ZC3H3	Body	shelf	chr8:144565262-144565478	NA
cg11762839	0.113182	0.349767	12.9007	3.15884e-05	0.0210342	3.28653	0.293175	0.406358	0.113182	11	17565885	R	I	USH1C	1stExon	island	chr11:17565766-17566052	NA
cg15675740	-0.0608641	0.478053	-12.9006	3.15886e-05	0.0210342	3.28652	0.508486	0.447621	-0.0608641	11	45874617	F	II	CRY2	Body	opensea		TRUE
cg07391690	0.0574652	0.878483	12.8965	3.16416e-05	0.0210342	3.28479	0.84975	0.907215	0.0574652	7	149575067	F	I	ATP6V0E2	Body	shelf	chr7:149570366-149571272	NA
cg02110836	-0.0964599	0.522289	-12.889	3.17373e-05	0.0210342	3.28167	0.570519	0.474059	-0.0964599	17	71953083	R	II		IGR	shelf	chr17:71948478-71949255	NA
cg08739221	-0.0716737	0.0981733	-12.8881	3.17487e-05	0.0210342	3.2813	0.13401	0.0623365	-0.0716737	12	15933742	R	II	EPS8	5'UTR	opensea		TRUE
cg15220055	-0.1329	0.355551	-12.8847	3.17921e-05	0.0210342	3.27989	0.422	0.289101	-0.1329	6	139551664	R	II		IGR	opensea		TRUE
cg13035416	0.0751019	0.330464	12.8846	3.17939e-05	0.0210342	3.27983	0.292913	0.368015	0.0751019	5	2204535	R	II		IGR	opensea		TRUE
cg18576057	-0.0862239	0.307999	-12.876	3.19033e-05	0.0210342	3.27628	0.351111	0.264887	-0.0862239	15	98982463	R	II	FAM169B	3'UTR	opensea		NA
cg26336790	-0.103105	0.70033	-12.8754	3.19113e-05	0.0210342	3.27602	0.751883	0.648777	-0.103105	5	1264568	R	II	TERT	Body	opensea		NA
cg00008033	0.129461	0.291334	12.8749	3.19176e-05	0.0210342	3.27582	0.226603	0.356064	0.129461	19	52429980	R	II	ZNF613	TSS1500	opensea		NA
cg04140663	0.127113	0.426974	12.8699	3.19828e-05	0.0210444	3.27371	0.363417	0.49053	0.127113	15	83315922	F	I	CPEB1	Body	island	chr15:83315116-83317541	NA
cg04900872	-0.131293	0.168172	-12.8649	3.20466e-05	0.0210537	3.27165	0.233819	0.102526	-0.131293	2	31803536	F	II	SRD5A2	Body	shore	chr2:31805293-31806403	NA
cg10107241	-0.0971498	0.456133	-12.8572	3.21464e-05	0.0210866	3.26844	0.504708	0.407559	-0.0971498	6	168479975	F	II	FRMD1	TSS200	shore	chr6:168479566-168479809	NA
cg01330096	-0.100477	0.498201	-12.8504	3.22351e-05	0.0211096	3.26559	0.54844	0.447963	-0.100477	13	112713372	R	II		IGR	shore	chr13:112715359-112716234	TRUE
cg08428129	0.226092	0.285452	12.8404	3.23662e-05	0.0211096	3.26139	0.172406	0.398498	0.226092	22	19744239	R	I	TBX1	1stExon	island	chr22:19742901-19744729	TRUE
cg15391651	0.0900024	0.29739	12.8395	3.2377e-05	0.0211096	3.26105	0.252388	0.342391	0.0900024	1	165132273	F	II		IGR	opensea		TRUE
cg02539682	0.0511547	0.244973	12.8393	3.23807e-05	0.0211096	3.26093	0.219396	0.270551	0.0511547	12	54132444	R	II		IGR	shore	chr12:54132148-54132353	TRUE
cg02173583	-0.109829	0.234064	-12.8202	3.26311e-05	0.0211567	3.25297	0.288979	0.17915	-0.109829	10	127263501	F	II	LOC100169752	Body	opensea		NA
cg05234151	-0.0713632	0.871167	-12.8199	3.26357e-05	0.0211567	3.25282	0.906849	0.835485	-0.0713632	8	77618401	R	II	ZFHX4	Body	opensea		NA
cg10271061	0.0749522	0.750299	12.8187	3.26514e-05	0.0211567	3.25232	0.712823	0.787775	0.0749522	6	31516015	F	I	ATP6V1G2	TSS1500	opensea		NA
cg13818243	0.0685136	0.801341	12.8163	3.26835e-05	0.0211567	3.25131	0.767084	0.835598	0.0685136	13	114789734	F	I	RASA3	Body	shelf	chr13:114786335-114786537	NA
cg14950855	0.184808	0.263508	12.8148	3.27026e-05	0.0211567	3.2507	0.171104	0.355912	0.184808	12	49740781	F	I	DNAJC22	TSS1500	island	chr12:49738680-49740841	NA
cg13277493	-0.122562	0.548248	-12.8086	3.27852e-05	0.0211778	3.24809	0.609528	0.486967	-0.122562	2	124783698	F	II	CNTNAP5	Body	shore	chr2:124782252-124783255	TRUE
cg07097722	0.0439249	0.739796	12.7828	3.31298e-05	0.0213111	3.23728	0.717834	0.761759	0.0439249	20	43247325	F	I	PKIG	3'UTR	opensea		NA
cg16232698	-0.082861	0.251453	-12.7828	3.31301e-05	0.0213111	3.23726	0.292883	0.210022	-0.082861	8	57233635	F	II	SDR16C5	TSS1500	shore	chr8:57232370-57232795	NA
cg19904347	-0.0849069	0.572101	-12.7819	3.31425e-05	0.0213111	3.23688	0.614555	0.529648	-0.0849069	19	46441029	R	II		IGR	shelf	chr19:46443731-46444208	NA
cg25342481	-0.10086	0.306985	-12.7553	3.35029e-05	0.0214614	3.22568	0.357415	0.256555	-0.10086	1	47449205	R	II		IGR	opensea		TRUE
cg07156249	-0.111701	0.362201	-12.752	3.35483e-05	0.0214614	3.22428	0.418052	0.306351	-0.111701	6	32822911	F	II	PSMB9	Body	shore	chr6:32820849-32822370	NA
cg09901100	0.0482135	0.77602	12.7504	3.35692e-05	0.0214614	3.22364	0.751914	0.800127	0.0482135	7	134867116	F	I		IGR	opensea		NA
cg05822335	0.10692	0.438002	12.7489	3.35903e-05	0.0214614	3.22298	0.384542	0.491462	0.10692	1	171179875	R	II	FMO2	3'UTR	opensea		NA
cg06269631	-0.193057	0.646432	-12.746	3.36295e-05	0.0214614	3.22178	0.74296	0.549903	-0.193057	8	1132112	R	II		IGR	shore	chr8:1132761-1132983	NA
cg17777708	0.131761	0.178896	12.7352	3.37786e-05	0.0214762	3.21719	0.113016	0.244776	0.131761	10	22726740	R	I		IGR	island	chr10:22725491-22726764	TRUE
cg12829298	-0.10338	0.83433	-12.7324	3.38166e-05	0.0214762	3.21603	0.88602	0.78264	-0.10338	3	29743203	R	I	RBMS3	Body	opensea		NA
cg07886398	-0.064053	0.829207	-12.7314	3.38311e-05	0.0214762	3.21559	0.861234	0.797181	-0.064053	3	42131702	F	II	TRAK1	TSS1500	opensea		NA
cg16185666	0.0854262	0.213229	12.7266	3.38974e-05	0.0214762	3.21356	0.170516	0.255943	0.0854262	13	52157705	F	II	WDFY2	TSS1500	shore	chr13:52158056-52159235	NA
cg27582059	-0.102208	0.839707	-12.724	3.39332e-05	0.0214762	3.21246	0.890811	0.788603	-0.102208	5	140559871	R	II	PCDHB16	TSS1500	shore	chr5:140558931-140559789	NA
cg19004465	0.116683	0.843818	12.7177	3.40198e-05	0.0214762	3.20982	0.785477	0.90216	0.116683	17	77925136	R	I	TBC1D16	Body	shore	chr17:77924080-77924423	NA
cg08728865	-0.0599141	0.714684	-12.7175	3.40225e-05	0.0214762	3.20974	0.744642	0.684727	-0.0599141	19	55458943	F	II	NLRP7	TSS200	opensea		NA
cg02012712	0.145796	0.656149	12.711	3.41127e-05	0.0214762	3.207	0.583251	0.729047	0.145796	14	20779703	R	I	CCNB1IP1	3'UTR	opensea		NA
cg19828416	0.109645	0.132022	12.7047	3.42007e-05	0.0214762	3.20433	0.0771994	0.186844	0.109645	17	56232302	F	II	OR4D1	TSS1500	shelf	chr17:56234321-56234827	NA
cg02613286	-0.0689123	0.85701	-12.7043	3.42072e-05	0.0214762	3.20413	0.891466	0.822554	-0.0689123	10	101874554	F	II		IGR	shore	chr10:101874821-101875139	NA
cg18629132	-0.0674969	0.904899	-12.7041	3.42102e-05	0.0214762	3.20404	0.938647	0.87115	-0.0674969	10	131592435	R	I		IGR	island	chr10:131592393-131592616	NA
cg24432193	-0.0928921	0.102801	-12.6893	3.44166e-05	0.0215588	3.1978	0.149247	0.056355	-0.0928921	6	102062733	F	II	GRIK2	Body	opensea		TRUE
cg23921699	-0.0431401	0.0343847	-12.6814	3.45285e-05	0.0215588	3.19444	0.0559547	0.0128146	-0.0431401	12	49212561	R	I	CACNB3	1stExon	island	chr12:49212162-49212642	NA
cg25518092	0.0803797	0.876842	12.6812	3.4532e-05	0.0215588	3.19434	0.836652	0.917032	0.0803797	21	38850513	F	II	DYRK1A	Body	opensea		NA
cg06959251	0.0791032	0.365769	12.6802	3.45453e-05	0.0215588	3.19394	0.326218	0.405321	0.0791032	13	51837066	F	II	FAM124A	Body	opensea		TRUE
cg23708209	-0.110585	0.512407	-12.6615	3.48112e-05	0.0215993	3.18598	0.567699	0.457114	-0.110585	15	88843899	F	II		IGR	opensea		TRUE
cg23489023	-0.136823	0.733626	-12.6609	3.482e-05	0.0215993	3.18572	0.802037	0.665214	-0.136823	6	168615384	R	II		IGR	shelf	chr6:168613132-168613346	NA
cg18727936	-0.0746761	0.415665	-12.657	3.48751e-05	0.0215993	3.18408	0.453003	0.378327	-0.0746761	10	135051044	F	II	VENTX	TSS1500	island	chr10:135048797-135052077	NA
cg06573644	0.0891295	0.388894	12.6545	3.4911e-05	0.0215993	3.18301	0.344329	0.433459	0.0891295	3	12329101	F	I	PPARG	TSS1500	island	chr3:12328994-12329227	NA
cg04623955	-0.117634	0.620961	-12.6525	3.49405e-05	0.0215993	3.18214	0.679778	0.562145	-0.117634	14	102026376	F	II	DIO3	TSS1500	island	chr14:102025989-102031567	NA
cg16293569	-0.0871978	0.522741	-12.6491	3.49887e-05	0.0215993	3.18071	0.56634	0.479142	-0.0871978	11	2870208	F	II	KCNQ1	3'UTR	shore	chr11:2871364-2871940	NA
cg09148344	-0.102301	0.818254	-12.6391	3.51331e-05	0.0215993	3.17643	0.869404	0.767104	-0.102301	1	7180862	F	II	CAMTA1	Body	opensea		NA
cg24980638	-0.106868	0.539235	-12.638	3.51477e-05	0.0215993	3.176	0.592669	0.485801	-0.106868	10	73553196	R	II	CDH23	Body	opensea		NA
cg14082739	0.133394	0.657475	12.6369	3.51636e-05	0.0215993	3.17553	0.590778	0.724172	0.133394	9	127025282	F	II	NEK6	5'UTR	opensea		TRUE
cg17648101	0.0639675	0.76704	12.6368	3.51662e-05	0.0215993	3.17546	0.735056	0.799023	0.0639675	19	17438324	F	II	ANO8	Body	island	chr19:17438054-17440318	NA
cg03222975	-0.132361	0.574082	-12.6338	3.52089e-05	0.0215993	3.1742	0.640263	0.507902	-0.132361	4	6110561	F	II	JAKMIP1	Body	shelf	chr4:6114497-6114700	NA
cg15401332	-0.0851728	0.239775	-12.6307	3.52542e-05	0.0215993	3.17286	0.282361	0.197188	-0.0851728	5	111319725	R	II		IGR	opensea		TRUE
cg19425116	0.112004	0.445354	12.6294	3.52727e-05	0.0215993	3.17232	0.389352	0.501356	0.112004	19	57804150	F	II	ZNF460	3'UTR	opensea		NA
cg23682913	0.0833038	0.274351	12.6258	3.53251e-05	0.0216002	3.17078	0.232699	0.316003	0.0833038	1	2080710	R	II	PRKCZ	Body	shore	chr1:2082314-2082529	NA
cg07998387	-0.104131	0.785161	-12.6173	3.5449e-05	0.0216447	3.16714	0.837227	0.733096	-0.104131	7	22767571	F	II	IL6	Body	opensea		NA
cg07215003	0.09427	0.583318	12.6073	3.55951e-05	0.0217026	3.16287	0.536183	0.630453	0.09427	5	133532149	R	II	PPP2CA	3'UTR	opensea		NA
cg13916895	-0.0726469	0.858974	-12.5975	3.57384e-05	0.0217584	3.1587	0.895297	0.82265	-0.0726469	9	16504799	R	II	BNC2	Body	opensea		TRUE
cg14348706	-0.0661848	0.713766	-12.5876	3.58845e-05	0.0217584	3.15447	0.746858	0.680673	-0.0661848	6	33170405	F	II	SLC39A7	Body	shore	chr6:33172289-33172823	NA
cg16713168	0.101289	0.149524	12.5869	3.58951e-05	0.0217584	3.15416	0.0988794	0.200168	0.101289	16	80716710	R	I	CDYL2	Body	opensea		TRUE
cg03895047	0.128325	0.29083	12.5863	3.59037e-05	0.0217584	3.15391	0.226667	0.354992	0.128325	3	27114861	R	II		IGR	opensea		TRUE
cg24706124	0.0460749	0.743243	12.5836	3.59433e-05	0.0217584	3.15277	0.720206	0.766281	0.0460749	1	154173755	F	II	C1orf189	Body	opensea		NA
cg20825710	-0.173533	0.584597	-12.5801	3.59956e-05	0.0217589	3.15126	0.671363	0.49783	-0.173533	11	1620352	R	II	HCCA2	Body	opensea		NA
cg09099572	0.0743626	0.837316	12.5694	3.61543e-05	0.0218238	3.14669	0.800135	0.874498	0.0743626	16	67270972	F	I	FHOD1	Body	island	chr16:67270859-67271295	NA
cg09114153	-0.0702333	0.600345	-12.5641	3.62344e-05	0.0218269	3.14439	0.635462	0.565229	-0.0702333	11	2322329	R	II	C11orf21	Body	opensea		NA
cg17087314	-0.0570514	0.555582	-12.5618	3.62685e-05	0.0218269	3.14341	0.584108	0.527056	-0.0570514	10	72043216	R	II		IGR	shore	chr10:72043446-72043886	TRUE
cg25375297	-0.0625774	0.815344	-12.5582	3.63225e-05	0.0218269	3.14186	0.846633	0.784055	-0.0625774	6	133783563	R	II	EYA4	Body	opensea		NA
cg12273368	0.10397	0.165436	12.5553	3.63655e-05	0.0218269	3.14063	0.113451	0.21742	0.10397	6	32097507	R	II	ATF6B	TSS1500	shore	chr6:32097820-32098086	NA
cg19600667	0.132515	0.345042	12.5369	3.66433e-05	0.021898	3.13272	0.278784	0.411299	0.132515	4	6030497	R	II	JAKMIP1	Body	opensea		TRUE
cg23363971	0.167936	0.478134	12.536	3.66566e-05	0.021898	3.13235	0.394166	0.562102	0.167936	12	56415271	F	I	IKZF4	1stExon	opensea		TRUE
cg01023787	0.0867016	0.665968	12.536	3.66576e-05	0.021898	3.13232	0.622617	0.709319	0.0867016	5	1243714	F	I	SLC6A18	Body	island	chr5:1243635-1243950	TRUE
cg19873199	-0.121198	0.753584	-12.5298	3.67512e-05	0.021898	3.12967	0.814182	0.692985	-0.121198	10	1547478	R	II	ADARB2	Body	opensea		NA
cg23237765	0.0439436	0.750222	12.5194	3.69098e-05	0.021898	3.12519	0.72825	0.772194	0.0439436	7	921845	R	II	C7orf20	Body	shelf	chr7:917632-917859	NA
cg16943185	-0.161291	0.765103	-12.5186	3.69218e-05	0.021898	3.12485	0.845749	0.684457	-0.161291	11	94503894	F	II	AMOTL1	Body	shore	chr11:94501366-94502696	TRUE
cg03821121	0.0594546	0.836782	12.5161	3.69605e-05	0.021898	3.12376	0.807055	0.86651	0.0594546	11	12148288	F	II	MICAL2	5'UTR	opensea		TRUE
cg19964491	0.0990743	0.296548	12.5147	3.69818e-05	0.021898	3.12316	0.24701	0.346085	0.0990743	6	32016236	R	I	TNXB	Body	opensea		NA
cg18271914	-0.0774887	0.873298	-12.5141	3.69908e-05	0.021898	3.12291	0.912042	0.834553	-0.0774887	4	39482373	R	II	LOC401127	Body	shore	chr4:39481980-39482195	NA
cg06622994	-0.0787435	0.346238	-12.5135	3.70008e-05	0.021898	3.12263	0.38561	0.306866	-0.0787435	11	119032584	R	II	ABCG4	3'UTR	opensea		NA
cg04349243	0.113391	0.710834	12.5022	3.71737e-05	0.0219677	3.11778	0.654139	0.76753	0.113391	10	91295159	F	I	SLC16A12	5'UTR	island	chr10:91294947-91295925	TRUE
cg00574917	-0.112417	0.589569	-12.4991	3.72223e-05	0.0219677	3.11642	0.645777	0.53336	-0.112417	16	89037013	F	II	CBFA2T3	Body	shelf	chr16:89033529-89033786	NA
cg01189112	0.0497321	0.263769	12.4955	3.72775e-05	0.0219697	3.11488	0.238903	0.288635	0.0497321	1	55446577	R	II	TMEM61	1stExon	island	chr1:55446087-55446846	NA
cg16960046	-0.0784949	0.5358	-12.4812	3.74996e-05	0.0220006	3.1087	0.575048	0.496553	-0.0784949	7	55053391	F	II		IGR	opensea		TRUE
cg02795629	0.06107	0.717533	12.4739	3.76131e-05	0.0220006	3.10555	0.686998	0.748068	0.06107	16	79236007	F	II	WWOX	Body	opensea		TRUE
cg19054360	-0.0943463	0.730263	-12.4684	3.76994e-05	0.0220006	3.10317	0.777436	0.68309	-0.0943463	10	133581904	R	I		IGR	opensea		NA
cg25092681	0.212891	0.703117	12.4646	3.77594e-05	0.0220006	3.10151	0.596671	0.809562	0.212891	5	16180033	R	I	2023-03-11	TSS200	island	chr5:16179064-16180420	NA
cg00185660	-0.0673488	0.668895	-12.4638	3.77721e-05	0.0220006	3.10116	0.70257	0.635221	-0.0673488	10	131667994	R	II	EBF3	Body	shore	chr10:131666016-131666315	NA
cg04554613	-0.152974	0.529656	-12.4609	3.78178e-05	0.0220006	3.09991	0.606143	0.453169	-0.152974	2	169945470	R	II	DHRS9	Body	opensea		TRUE
cg10509604	-0.154113	0.425011	-12.4604	3.78257e-05	0.0220006	3.09969	0.502068	0.347955	-0.154113	12	9211327	F	II		IGR	opensea		NA
cg23850750	-0.0941662	0.602855	-12.4574	3.78721e-05	0.0220006	3.09841	0.649938	0.555771	-0.0941662	6	1612589	R	II	FOXC1	3'UTR	island	chr6:1604606-1615866	NA
cg26227101	-0.0533856	0.0526746	-12.4561	3.78936e-05	0.0220006	3.09782	0.0793674	0.0259818	-0.0533856	1	14075870	F	II	PRDM2	Body	island	chr1:14075267-14076458	NA
cg10927422	0.0861425	0.546773	12.454	3.79266e-05	0.0220006	3.09691	0.503701	0.589844	0.0861425	17	73887651	F	II	TRIM65	Body	shore	chr17:73887196-73887397	NA
cg14480266	0.0564816	0.0990664	12.4494	3.79994e-05	0.0220006	3.09492	0.0708256	0.127307	0.0564816	11	23134523	F	II		IGR	opensea		TRUE
cg06766857	0.0445539	0.904078	12.4493	3.80009e-05	0.0220006	3.09488	0.881801	0.926355	0.0445539	16	88901651	R	I	GALNS	Body	shore	chr16:88902175-88902467	NA
cg09465698	0.0673812	0.698022	12.449	3.80048e-05	0.0220006	3.09477	0.664331	0.731712	0.0673812	5	140787623	F	I	PCDHGA4	Body	island	chr5:140787447-140788044	NA
cg26265390	0.0911131	0.206597	12.443	3.81008e-05	0.0220135	3.09214	0.16104	0.252153	0.0911131	6	168867606	F	II	SMOC2	Body	opensea		NA
cg00181439	-0.0738249	0.567968	-12.4403	3.81425e-05	0.0220135	3.091	0.60488	0.531055	-0.0738249	6	78172691	F	II	HTR1B	1stExon	island	chr6:78172231-78174088	NA
cg01792686	0.0489602	0.908084	12.4378	3.8183e-05	0.0220135	3.0899	0.883604	0.932564	0.0489602	3	128118254	R	I	EEFSEC	Body	opensea		NA
cg16863522	-0.161945	0.248023	-12.4229	3.84215e-05	0.0220495	3.08342	0.328996	0.167051	-0.161945	2	116601613	F	II	DPP10	3'UTR	opensea		NA
ch.1.87940282F	-0.0992369	0.110861	-12.4197	3.84723e-05	0.0220495	3.08204	0.160479	0.0612423	-0.0992369	1	88167694	F	II		IGR	opensea		NA
cg10982664	-0.0603303	0.912568	-12.4192	3.84805e-05	0.0220495	3.08182	0.942733	0.882403	-0.0603303	5	78407418	R	II	BHMT	TSS200	opensea		NA
cg22658311	-0.0896235	0.14572	-12.419	3.84832e-05	0.0220495	3.08174	0.190532	0.100908	-0.0896235	4	177640279	R	II	VEGFC	Body	opensea		TRUE
cg12508258	-0.121103	0.4533	-12.4176	3.85056e-05	0.0220495	3.08114	0.513852	0.392749	-0.121103	10	1567872	F	II	ADARB2	Body	opensea		NA
cg06034513	-0.0827913	0.7364	-12.4091	3.86424e-05	0.022098	3.07744	0.777795	0.695004	-0.0827913	22	37724709	R	II		IGR	shelf	chr22:37720719-37721236	NA
cg11507052	0.122252	0.530865	12.3973	3.88332e-05	0.0221564	3.07231	0.469739	0.591991	0.122252	13	95618902	R	II		IGR	shore	chr13:95619883-95620977	TRUE
cg00213123	0.0786735	0.309108	12.3964	3.88491e-05	0.0221564	3.07188	0.269771	0.348445	0.0786735	15	75019070	F	I	CYP1A1	TSS1500	island	chr15:75018186-75019336	TRUE
cg24890884	0.0529177	0.691448	12.3877	3.89894e-05	0.022171	3.06813	0.664989	0.717907	0.0529177	12	7002827	R	II		IGR	shelf	chr12:7000341-7000723	NA
cg18873914	0.0792623	0.200927	12.3823	3.90778e-05	0.022171	3.06577	0.161296	0.240558	0.0792623	7	139208223	R	I	CLEC2L	TSS1500	shore	chr7:139208442-139209069	NA
cg13927566	-0.110312	0.782155	-12.3809	3.91017e-05	0.022171	3.06513	0.837311	0.726998	-0.110312	1	91172288	F	II		IGR	island	chr1:91172102-91172771	NA
cg01072498	-0.0682676	0.719656	-12.3799	3.91176e-05	0.022171	3.0647	0.75379	0.685522	-0.0682676	1	214926946	R	II		IGR	opensea		NA
cg16814808	0.0548058	0.346891	12.3788	3.91364e-05	0.022171	3.0642	0.319488	0.374294	0.0548058	7	64349706	F	I		IGR	island	chr7:64349424-64350151	NA
cg05385047	0.0637556	0.112345	12.3739	3.92158e-05	0.0221864	3.06209	0.0804667	0.144222	0.0637556	10	21783930	F	I	C10orf114	3'UTR	island	chr10:21783198-21786420	NA
cg11540358	0.0782553	0.52009	12.3626	3.94021e-05	0.022229	3.05715	0.480963	0.559218	0.0782553	6	133003684	R	II	VNN1	3'UTR	opensea		NA
cg11898009	0.0735239	0.889051	12.3621	3.94108e-05	0.022229	3.05692	0.852289	0.925813	0.0735239	7	31375861	R	I		IGR	island	chr7:31375845-31376542	TRUE
cg23029409	-0.0857561	0.391963	-12.3573	3.94905e-05	0.022229	3.05481	0.434841	0.349085	-0.0857561	15	25448329	R	II	SNORD115-19	TSS200	opensea		NA
cg03066930	-0.0568611	0.0308969	-12.3548	3.9532e-05	0.022229	3.05372	0.0593275	0.00246642	-0.0568611	18	33877806	F	I	FHOD3	1stExon	island	chr18:33876727-33878487	NA
cg03346692	-0.0802	0.0987077	-12.348	3.96442e-05	0.022229	3.05076	0.138808	0.0586077	-0.0802	6	127911362	R	II	C6orf58	Body	opensea		NA
cg09238677	-0.0522858	0.0600909	-12.3476	3.96503e-05	0.022229	3.0506	0.0862338	0.033948	-0.0522858	12	8218922	F	II	C3AR1	1stExon	opensea		NA
cg23075983	0.160844	0.579126	12.345	3.96946e-05	0.022229	3.04943	0.498704	0.659548	0.160844	1	59281540	R	I		IGR	shore	chr1:59281889-59282235	NA
cg20621200	0.119968	0.859278	12.341	3.9761e-05	0.022229	3.04769	0.799294	0.919262	0.119968	11	94883516	F	I		IGR	island	chr11:94883335-94883565	TRUE
cg25326856	-0.0604511	0.812433	-12.3409	3.97632e-05	0.022229	3.04763	0.842658	0.782207	-0.0604511	7	4860767	F	II	RADIL	Body	shelf	chr7:4856858-4857166	NA
cg16193295	-0.0666956	0.511827	-12.3345	3.98689e-05	0.0222587	3.04486	0.545175	0.478479	-0.0666956	18	34338686	R	II	FHOD3	Body	shore	chr18:34340584-34340850	TRUE
cg01359165	0.112884	0.491726	12.329	3.99624e-05	0.0222715	3.04242	0.435284	0.548168	0.112884	15	102033014	R	II		IGR	shelf	chr15:102028860-102030608	NA
cg09818637	-0.0575107	0.768065	-12.3223	4.00745e-05	0.0222715	3.0395	0.79682	0.739309	-0.0575107	17	20683924	F	II		IGR	shelf	chr17:20687569-20687913	NA
cg03919694	0.118315	0.158349	12.3219	4.00809e-05	0.0222715	3.03933	0.0991915	0.217507	0.118315	11	19735068	F	I	NAV2	5'UTR	island	chr11:19733936-19735320	NA
cg14349667	0.133658	0.298669	12.3206	4.01022e-05	0.0222715	3.03878	0.23184	0.365498	0.133658	4	81189706	R	I	FGF5	Body	shore	chr4:81187494-81187913	NA
cg15489799	-0.112485	0.669825	-12.3149	4.02001e-05	0.0222777	3.03623	0.726068	0.613583	-0.112485	1	1098380	R	II		IGR	island	chr1:1098043-1100584	NA
cg09025501	0.0891669	0.855545	12.3138	4.02184e-05	0.0222777	3.03576	0.810961	0.900128	0.0891669	16	88717472	F	I	CYBA	TSS200	island	chr16:88716989-88717606	NA
cg26879644	0.116093	0.205492	12.3078	4.03194e-05	0.0223045	3.03314	0.147445	0.263538	0.116093	15	92238013	F	II		IGR	opensea		TRUE
cg19754901	-0.24124	0.303649	-12.301	4.04357e-05	0.0223397	3.03013	0.424269	0.183029	-0.24124	3	87102643	R	II		IGR	shore	chr3:87101767-87102008	NA
cg10517014	0.112689	0.601715	12.2978	4.04905e-05	0.0223408	3.02872	0.54537	0.658059	0.112689	2	223185049	F	II		IGR	island	chr2:223183013-223185468	NA
cg25191628	0.161512	0.208894	12.2893	4.06346e-05	0.0223911	3.02501	0.128137	0.28965	0.161512	1	50886949	R	I	DMRTA2	Body	island	chr1:50884228-50891471	NA
cg06873024	0.135325	0.239923	12.2819	4.07625e-05	0.02241	3.02173	0.172261	0.307586	0.135325	1	215130954	F	II		IGR	opensea		TRUE
cg09076720	0.0908559	0.2311	12.2812	4.07746e-05	0.02241	3.02142	0.185672	0.276527	0.0908559	2	207082565	F	II	GPR1	1stExon	opensea		NA
cg09121695	0.114792	0.598043	12.2731	4.09142e-05	0.0224418	3.01785	0.540648	0.655439	0.114792	8	37655503	F	II	GPR124	Body	island	chr8:37654048-37656100	NA
cg25069102	0.0797273	0.122958	12.2668	4.10219e-05	0.0224418	3.0151	0.0830943	0.162822	0.0797273	11	64039302	R	I	BAD	Body	island	chr11:64038964-64039306	NA
cg13396943	-0.237687	0.409553	-12.2637	4.10766e-05	0.0224418	3.01371	0.528396	0.290709	-0.237687	4	117631090	F	II		IGR	shelf	chr4:117626556-117627110	NA
cg25748868	-0.109687	0.594201	-12.2604	4.11327e-05	0.0224418	3.01229	0.649044	0.539357	-0.109687	6	41131213	F	II	TREM2	TSS1500	opensea		NA
cg08336604	-0.157185	0.226029	-12.2475	4.13584e-05	0.0224418	3.00657	0.304622	0.147436	-0.157185	12	93809819	R	II	UBE2N	Body	opensea		TRUE
cg17516330	0.0777881	0.601017	12.2421	4.14525e-05	0.0224418	3.0042	0.562123	0.639911	0.0777881	15	74494781	R	II	STRA6	5'UTR	opensea		TRUE
cg01451489	-0.0967674	0.836514	-12.2414	4.14647e-05	0.0224418	3.00389	0.884898	0.78813	-0.0967674	8	54168064	F	II		IGR	shelf	chr8:54163303-54164443	NA
cg22693266	0.0663676	0.842708	12.2408	4.14759e-05	0.0224418	3.00361	0.809524	0.875892	0.0663676	12	28409714	F	II	CCDC91	TSS1500	opensea		NA
cg23977670	-0.136488	0.64751	-12.2399	4.14916e-05	0.0224418	3.00321	0.715753	0.579266	-0.136488	11	2016848	F	II	H19	Body	shore	chr11:2017459-2018253	NA
cg06750167	0.0969711	0.278461	12.2377	4.15303e-05	0.0224418	3.00224	0.229976	0.326947	0.0969711	12	117538458	R	II	TESC	TSS1500	shore	chr12:117536290-117537421	NA
cg04431777	-0.0693572	0.69099	-12.2356	4.15669e-05	0.0224418	3.00132	0.725668	0.656311	-0.0693572	15	25465466	R	II	SNORD115-15	Body	opensea		NA
cg07592944	0.0540374	0.75556	12.2354	4.15716e-05	0.0224418	3.0012	0.728542	0.782579	0.0540374	13	114258275	R	II	TFDP1	Body	shore	chr13:114260191-114260565	NA
cg07912020	-0.102417	0.721939	-12.2335	4.16045e-05	0.0224418	3.00037	0.773148	0.67073	-0.102417	2	2713385	F	II		IGR	opensea		NA
cg19250790	0.0819955	0.51954	12.2325	4.16212e-05	0.0224418	2.99995	0.478543	0.560538	0.0819955	19	2614086	F	I	GNG7	5'UTR	island	chr19:2613932-2614133	NA
cg04552766	-0.180768	0.738678	-12.2258	4.17401e-05	0.0224418	2.99697	0.829062	0.648294	-0.180768	8	80200954	R	II		IGR	opensea		TRUE
cg17222000	-0.119578	0.165604	-12.2252	4.17512e-05	0.0224418	2.99669	0.225393	0.105815	-0.119578	4	168937817	R	II		IGR	opensea		TRUE
cg03003722	-0.101357	0.516757	-12.2237	4.17763e-05	0.0224418	2.99606	0.567436	0.466078	-0.101357	6	38035488	F	II	ZFAND3	Body	opensea		TRUE
cg18458730	0.0972269	0.302931	12.2221	4.18047e-05	0.0224418	2.99535	0.254318	0.351545	0.0972269	20	31755784	R	II	C20orf70	TSS200	opensea		NA
cg07467919	-0.0841096	0.653388	-12.2202	4.18387e-05	0.0224418	2.9945	0.695443	0.611334	-0.0841096	3	49690079	F	II	BSN	Body	island	chr3:49690022-49690329	NA
cg18794121	-0.192186	0.57797	-12.2118	4.19879e-05	0.0224566	2.99078	0.674063	0.481877	-0.192186	3	19033947	F	II		IGR	opensea		TRUE
cg03012452	-0.0940313	0.368627	-12.2114	4.19957e-05	0.0224566	2.99059	0.415643	0.321612	-0.0940313	6	12754496	F	II	PHACTR1	Body	shelf	chr6:12749877-12750499	NA
cg04309480	-0.108512	0.591277	-12.2093	4.20327e-05	0.0224566	2.98967	0.645533	0.537021	-0.108512	1	204655678	F	II	LRRN2	TSS1500	shore	chr1:204654132-204654885	NA
cg14089881	0.0592762	0.73731	12.2033	4.21401e-05	0.0224566	2.987	0.707672	0.766949	0.0592762	1	6296630	F	I	ICMT	TSS1500	shore	chr1:6295528-6296261	NA
cg13438961	0.16289	0.685125	12.1985	4.22252e-05	0.0224566	2.98489	0.60368	0.76657	0.16289	1	41250071	F	I	KCNQ4	1stExon	island	chr1:41249090-41250161	NA
cg25083484	-0.245099	0.403932	-12.193	4.23246e-05	0.0224566	2.98243	0.526481	0.281382	-0.245099	5	23384883	R	II		IGR	opensea		TRUE
cg01957971	0.0580564	0.872651	12.1923	4.2337e-05	0.0224566	2.98212	0.843623	0.901679	0.0580564	8	26214431	F	II	PPP2R2A	Body	opensea		TRUE
cg09402276	0.0627044	0.871806	12.1906	4.23671e-05	0.0224566	2.98138	0.840454	0.903159	0.0627044	10	50887472	F	I	C10orf53	TSS1500	shore	chr10:50887565-50887862	TRUE
cg05960911	-0.0739285	0.474792	-12.1905	4.23702e-05	0.0224566	2.9813	0.511757	0.437828	-0.0739285	9	138660498	R	II	KCNT1	Body	island	chr9:138660497-138661224	NA
cg01081346	0.0599735	0.729863	12.1864	4.24437e-05	0.0224566	2.97949	0.699877	0.75985	0.0599735	22	51017151	F	I	CPT1B	TSS200	shore	chr22:51016253-51017020	TRUE
cg07293445	0.167512	0.585686	12.1861	4.24492e-05	0.0224566	2.97935	0.50193	0.669442	0.167512	7	128550623	F	I	KCP	Body	island	chr7:128550409-128550903	NA
cg26285749	0.0608395	0.4853	12.1727	4.26911e-05	0.0225194	2.97341	0.454881	0.51572	0.0608395	22	22288508	F	II	PPM1F	Body	island	chr22:22288346-22288560	NA
cg05466385	-0.112245	0.856558	-12.172	4.27037e-05	0.0225194	2.9731	0.91268	0.800435	-0.112245	6	36956891	F	II		IGR	shelf	chr6:36953667-36954470	NA
cg22803642	-0.0946036	0.217153	-12.1707	4.27273e-05	0.0225194	2.97252	0.264455	0.169851	-0.0946036	10	60198125	F	II		IGR	opensea		TRUE
cg04742066	-0.165698	0.56294	-12.1653	4.28262e-05	0.0225431	2.9701	0.645789	0.480091	-0.165698	2	113763906	F	II	IL1F6	Body	opensea		NA
cg14722162	-0.0822705	0.573736	-12.1582	4.2955e-05	0.0225431	2.96696	0.614871	0.532601	-0.0822705	5	134783186	R	II	C5orf20	TSS200	opensea		TRUE
cg14255617	-0.0679051	0.603972	-12.1541	4.303e-05	0.0225431	2.96514	0.637924	0.570019	-0.0679051	6	32729118	F	II	HLA-DQB2	Body	shore	chr6:32729342-32729877	NA
cg19483679	-0.0706798	0.0797795	-12.1538	4.30361e-05	0.0225431	2.96499	0.115119	0.0444396	-0.0706798	5	51565997	R	II		IGR	opensea		TRUE
ch.17.48599625R	-0.0579656	0.0815811	-12.1523	4.30632e-05	0.0225431	2.96433	0.110564	0.0525983	-0.0579656	17	51244626	F	II		IGR	opensea		NA
ch.13.108698836F	-0.0751588	0.0938775	-12.1508	4.30916e-05	0.0225431	2.96364	0.131457	0.0562981	-0.0751588	13	109900835	F	II		IGR	opensea		NA
cg09212372	-0.0947959	0.850795	-12.1449	4.32005e-05	0.0225508	2.961	0.898193	0.803397	-0.0947959	5	135188170	R	II	LOC153328	Body	island	chr5:135188169-135188510	NA
cg15159017	-0.10149	0.417637	-12.141	4.32724e-05	0.0225508	2.95926	0.468382	0.366892	-0.10149	12	132854526	F	I	GALNT9	Body	shore	chr12:132855170-132855382	NA
cg25954269	0.0605178	0.868004	12.1392	4.33054e-05	0.0225508	2.95846	0.837745	0.898262	0.0605178	15	71092216	R	II		IGR	opensea		TRUE
cg10334053	-0.09897	0.351242	-12.137	4.33455e-05	0.0225508	2.95749	0.400727	0.301757	-0.09897	1	2078117	F	II	PRKCZ	Body	opensea		NA
cg10495160	-0.0916572	0.694436	-12.1346	4.33904e-05	0.0225508	2.95641	0.740265	0.648607	-0.0916572	2	237678157	F	II		IGR	opensea		TRUE
cg01565343	0.06228	0.616944	12.128	4.35128e-05	0.0225508	2.95346	0.585804	0.648084	0.06228	11	118774003	F	I	BCL9L	Body	opensea		NA
cg05627826	-0.150206	0.648721	-12.127	4.35311e-05	0.0225508	2.95302	0.723823	0.573618	-0.150206	8	99442883	F	II	KCNS2	3'UTR	shelf	chr8:99438692-99440425	NA
cg23000066	0.052191	0.890614	12.1236	4.35932e-05	0.0225508	2.95152	0.864518	0.916709	0.052191	7	825205	F	I	HEATR2	Body	shelf	chr7:821689-822634	NA
cg19910327	-0.172171	0.762592	-12.1204	4.36531e-05	0.0225508	2.95009	0.848677	0.676506	-0.172171	10	95723024	F	II	PIPSL	TSS1500	opensea		NA
cg09692368	0.125776	0.462783	12.1186	4.36864e-05	0.0225508	2.94929	0.399895	0.525672	0.125776	8	1307280	R	II		IGR	shore	chr8:1308107-1308499	NA
cg13611173	-0.0489022	0.034189	-12.1158	4.374e-05	0.0225508	2.948	0.0586401	0.00973792	-0.0489022	14	57857305	R	I	NAA30	5'UTR	island	chr14:57856944-57858351	NA
cg03848545	-0.0466561	0.469537	-12.1129	4.37946e-05	0.0225508	2.9467	0.492865	0.446209	-0.0466561	10	103592494	R	II	KCNIP2	Body	shore	chr10:103590286-103590609	NA
cg09154034	-0.0841784	0.0985701	-12.1119	4.38129e-05	0.0225508	2.94626	0.140659	0.0564809	-0.0841784	4	172846599	F	II	GALNTL6	Body	opensea		TRUE
cg15606654	-0.143253	0.562624	-12.1098	4.38513e-05	0.0225508	2.94534	0.634251	0.490998	-0.143253	18	75690241	R	II		IGR	shore	chr18:75690494-75690901	NA
cg13475877	0.0786725	0.700769	12.1015	4.40084e-05	0.0225636	2.9416	0.661433	0.740105	0.0786725	8	56882373	R	II	LYN	Body	opensea		TRUE
cg06401914	-0.0749793	0.744324	-12.0883	4.42578e-05	0.0225636	2.93568	0.781813	0.706834	-0.0749793	17	77537585	R	II		IGR	opensea		NA
cg07799877	-0.0844227	0.838867	-12.0867	4.42867e-05	0.0225636	2.93499	0.881078	0.796656	-0.0844227	1	247253815	F	II		IGR	opensea		TRUE
cg13003311	-0.0918398	0.828657	-12.0851	4.43183e-05	0.0225636	2.93425	0.874577	0.782737	-0.0918398	5	89853284	F	II	GPR98	TSS1500	shore	chr5:89854290-89854956	NA
cg26321840	0.159957	0.619583	12.0828	4.43621e-05	0.0225636	2.93321	0.539605	0.699562	0.159957	8	49241685	R	II		IGR	opensea		NA
cg07560447	0.100507	0.242296	12.0815	4.43853e-05	0.0225636	2.93266	0.192042	0.292549	0.100507	1	226150385	F	II		IGR	opensea		NA
cg19192280	0.0658354	0.820822	12.0809	4.43982e-05	0.0225636	2.93236	0.787904	0.853739	0.0658354	6	32116893	R	I	PRRT1	3'UTR	island	chr6:32116590-32117229	NA
cg16717431	0.0607341	0.201875	12.0807	4.44009e-05	0.0225636	2.93229	0.171508	0.232242	0.0607341	4	1634673	R	II		IGR	opensea		NA
cg20678082	0.0699661	0.230423	12.0781	4.44508e-05	0.0225636	2.93112	0.19544	0.265406	0.0699661	1	168356591	F	I		IGR	opensea		TRUE
cg00766322	0.076236	0.679031	12.0759	4.44919e-05	0.0225636	2.93015	0.640913	0.717149	0.076236	7	70252282	F	I	AUTS2	Body	shelf	chr7:70254894-70255986	NA
cg26955987	0.174537	0.524766	12.0708	4.45906e-05	0.0225636	2.92783	0.437497	0.612034	0.174537	12	3862457	R	I	EFCAB4B	TSS200	island	chr12:3862068-3862606	TRUE
cg11606570	-0.0557144	0.23438	-12.0682	4.46395e-05	0.0225636	2.92668	0.262237	0.206522	-0.0557144	7	117126698	F	II	CFTR	Body	opensea		TRUE
cg08192350	0.0768555	0.562642	12.0631	4.47366e-05	0.0225636	2.9244	0.524214	0.60107	0.0768555	12	3862417	R	I	EFCAB4B	TSS200	island	chr12:3862068-3862606	TRUE
cg01626125	-0.139258	0.721057	-12.0617	4.47641e-05	0.0225636	2.92375	0.790685	0.651428	-0.139258	12	133635598	F	II	ZNF84	3'UTR	opensea		NA
cg06916514	0.105239	0.397378	12.0561	4.48714e-05	0.0225636	2.92125	0.344758	0.449997	0.105239	15	81785576	R	II		IGR	opensea		TRUE
cg21450652	-0.0910473	0.756094	-12.0505	4.49807e-05	0.0225636	2.9187	0.801618	0.710571	-0.0910473	3	46875436	R	II	PRSS42	1stExon	island	chr3:46874892-46875769	NA
cg21474683	0.0996683	0.720046	12.0433	4.51186e-05	0.0225636	2.91549	0.670212	0.76988	0.0996683	17	71772869	R	II	C17orf54	Body	opensea		NA
cg15401913	-0.0555051	0.811941	-12.0401	4.51815e-05	0.0225636	2.91402	0.839694	0.784189	-0.0555051	10	126695653	R	II	CTBP2	Body	opensea		TRUE
ch.11.2025741R	-0.0893696	0.0929935	-12.0401	4.51817e-05	0.0225636	2.91402	0.137678	0.0483086	-0.0893696	11	97344148	F	II		IGR	opensea		NA
cg06111486	-0.142118	0.651653	-12.0327	4.53244e-05	0.0225636	2.91071	0.722712	0.580594	-0.142118	6	30122051	F	II	TRIM10	Body	opensea		NA
cg01852186	-0.0969858	0.564916	-12.0311	4.53572e-05	0.0225636	2.90996	0.613409	0.516424	-0.0969858	12	81192282	R	II	LIN7A	3'UTR	opensea		NA
cg00579706	-0.0751816	0.374591	-12.0305	4.53692e-05	0.0225636	2.90968	0.412181	0.337	-0.0751816	2	121981866	R	II	TFCP2L1	3'UTR	shore	chr2:121983326-121983740	NA
cg04130507	-0.108406	0.390109	-12.0298	4.53823e-05	0.0225636	2.90937	0.444312	0.335906	-0.108406	1	182030753	R	II	ZNF648	5'UTR	opensea		NA
cg19042287	-0.0895997	0.788658	-12.0247	4.54822e-05	0.0225636	2.90707	0.833458	0.743858	-0.0895997	6	108499426	R	II	NR2E1	Body	shore	chr6:108497595-108497996	NA
cg17063780	0.0848498	0.246094	12.0208	4.5558e-05	0.0225636	2.90532	0.203669	0.288519	0.0848498	12	103816811	R	II	C12orf42	Body	opensea		TRUE
cg17102627	0.0615837	0.559712	12.0202	4.55697e-05	0.0225636	2.90505	0.52892	0.590504	0.0615837	18	77230598	R	II	NFATC1	Body	island	chr18:77230597-77230803	NA
cg12683120	-0.0708936	0.750935	-12.0188	4.55969e-05	0.0225636	2.90443	0.786382	0.715489	-0.0708936	20	50182196	R	II		IGR	shelf	chr20:50178960-50179675	NA
cg22559494	-0.127674	0.740686	-12.0163	4.56466e-05	0.0225636	2.90328	0.804522	0.676849	-0.127674	8	893490	F	II		IGR	island	chr8:893459-893760	NA
cg16115867	0.0995184	0.200115	12.0121	4.57295e-05	0.0225636	2.90138	0.150356	0.249874	0.0995184	17	46755566	R	II		IGR	island	chr17:46755565-46756006	TRUE
cg17181598	0.0731769	0.613775	12.0107	4.57565e-05	0.0225636	2.90076	0.577187	0.650364	0.0731769	1	118165662	R	I	FAM46C	Body	opensea		NA
cg05800450	-0.0736657	0.393102	-12.0104	4.57628e-05	0.0225636	2.90062	0.429934	0.356269	-0.0736657	9	115818372	R	II	ZFP37	Body	shore	chr9:115818836-115819343	NA
cg08296665	0.0874396	0.185261	12.009	4.57895e-05	0.0225636	2.9	0.141542	0.228981	0.0874396	13	113000032	F	II		IGR	shore	chr13:112998073-112998274	TRUE
cg10068740	0.0648564	0.737651	12.0075	4.58191e-05	0.0225636	2.89933	0.705223	0.770079	0.0648564	8	38202637	R	II	WHSC1L1	Body	opensea		NA
cg25976340	-0.0974448	0.65159	-12.0063	4.58441e-05	0.0225636	2.89875	0.700313	0.602868	-0.0974448	11	18611549	F	II	UEVLD	TSS1500	shore	chr11:18610010-18610463	NA
cg21514540	0.0734335	0.571438	12.0021	4.59264e-05	0.0225636	2.89687	0.534721	0.608155	0.0734335	3	134369465	R	II	KY	Body	island	chr3:134369464-134370242	NA
cg21174841	0.100817	0.165636	11.9982	4.60044e-05	0.0225636	2.89509	0.115228	0.216045	0.100817	9	100617999	F	II	FOXE1	3'UTR	shore	chr9:100619984-100620192	NA
cg20987089	0.125264	0.289875	11.9976	4.60161e-05	0.0225636	2.89483	0.227243	0.352507	0.125264	22	19747140	F	II	TBX1	5'UTR	island	chr22:19746924-19747141	NA
cg09249803	0.101713	0.189902	11.9964	4.60384e-05	0.0225636	2.89432	0.139045	0.240759	0.101713	16	84846936	F	II		IGR	opensea		TRUE
cg00510598	-0.0846976	0.815212	-11.9955	4.60566e-05	0.0225636	2.8939	0.857561	0.772863	-0.0846976	16	55364229	F	II	IRX6	3'UTR	shore	chr16:55364823-55365483	TRUE
cg00582583	0.133718	0.379695	11.9953	4.60616e-05	0.0225636	2.89379	0.312836	0.446555	0.133718	16	88992178	R	I	CBFA2T3	5'UTR	shore	chr16:88994137-88994442	TRUE
cg07153168	-0.0638174	0.731587	-11.993	4.61077e-05	0.0225636	2.89274	0.763495	0.699678	-0.0638174	12	94533233	F	II		IGR	shore	chr12:94533729-94533952	NA
cg20319926	0.120766	0.344527	11.9927	4.61126e-05	0.0225636	2.89263	0.284143	0.40491	0.120766	16	685686	R	II	C16orf13	Body	island	chr16:682634-687106	NA
cg03102841	-0.0928446	0.865532	-11.9877	4.62118e-05	0.0225861	2.89037	0.911954	0.81911	-0.0928446	11	85646010	R	II		IGR	island	chr11:85645714-85646191	NA
cg02294416	-0.190075	0.324728	-11.9781	4.64052e-05	0.0226333	2.88599	0.419766	0.22969	-0.190075	13	59458587	F	II		IGR	opensea		TRUE
cg02133809	0.0911428	0.830388	11.9731	4.65041e-05	0.0226333	2.88375	0.784817	0.875959	0.0911428	7	1234925	F	I		IGR	opensea		NA
cg02313836	-0.144395	0.703641	-11.9716	4.6535e-05	0.0226333	2.88305	0.775839	0.631444	-0.144395	11	75382581	R	II		IGR	shelf	chr11:75378416-75379882	NA
cg09712066	0.116749	0.618409	11.9667	4.66326e-05	0.0226333	2.88086	0.560035	0.676784	0.116749	5	59783629	R	II	PART1	TSS200	opensea		NA
cg07965331	-0.114645	0.579528	-11.9657	4.66527e-05	0.0226333	2.8804	0.63685	0.522205	-0.114645	16	16276833	F	II	ABCC6	Body	opensea		TRUE
cg18249625	0.189449	0.379643	11.959	4.67899e-05	0.0226333	2.87732	0.284918	0.474367	0.189449	8	23082420	F	I	TNFRSF10A	1stExon	island	chr8:23081956-23082975	NA
cg15343200	0.132643	0.153638	11.9579	4.68121e-05	0.0226333	2.87682	0.0873164	0.219959	0.132643	6	32095291	R	II	ATF6B	Body	shelf	chr6:32097820-32098086	NA
cg11595270	0.14697	0.24841	11.9558	4.68542e-05	0.0226333	2.87588	0.174925	0.321895	0.14697	3	38765009	R	II	SCN10A	Body	opensea		TRUE
cg20331689	0.103019	0.625742	11.9553	4.68631e-05	0.0226333	2.87568	0.574233	0.677251	0.103019	20	61447729	R	I	COL9A3	TSS1500	island	chr20:61447685-61448891	NA
cg02293852	-0.0563162	0.750535	-11.9541	4.68873e-05	0.0226333	2.87513	0.778693	0.722377	-0.0563162	1	29607330	F	II	PTPRU	Body	opensea		TRUE
cg25862345	-0.124571	0.217293	-11.9537	4.6896e-05	0.0226333	2.87494	0.279578	0.155007	-0.124571	21	39437800	R	II	DSCR4	Body	opensea		NA
cg18742855	-0.0941831	0.829898	-11.9487	4.69984e-05	0.0226569	2.87265	0.87699	0.782807	-0.0941831	2	26800399	F	II	C2orf70	Body	opensea		TRUE
cg03996398	0.102455	0.739548	11.9442	4.70905e-05	0.0226755	2.87059	0.68832	0.790775	0.102455	11	128813442	R	I	TP53AIP1	TSS1500	opensea		NA
cg09332960	0.13034	0.638801	11.9294	4.7392e-05	0.0227427	2.86389	0.57363	0.703971	0.13034	2	1787990	F	II		IGR	opensea		NA
cg25972205	-0.0759718	0.735575	-11.9269	4.74443e-05	0.0227427	2.86273	0.773561	0.697589	-0.0759718	7	158933340	R	II	VIPR2	Body	shelf	chr7:158936507-158938492	NA
cg00904580	0.0416362	0.733172	11.9264	4.74548e-05	0.0227427	2.8625	0.712353	0.75399	0.0416362	17	74113667	R	II		IGR	shelf	chr17:74117508-74118380	NA
ch.10.83445482F	-0.068215	0.0675966	-11.9259	4.74651e-05	0.0227427	2.86227	0.101704	0.033489	-0.068215	10	83455502	F	II		IGR	opensea		NA
cg11422092	-0.104085	0.692038	-11.9243	4.74983e-05	0.0227427	2.86154	0.74408	0.639995	-0.104085	12	83744367	R	II		IGR	opensea		TRUE
cg24405951	0.0888059	0.433001	11.9195	4.75961e-05	0.0227638	2.85938	0.388598	0.477404	0.0888059	1	19337477	F	I		IGR	opensea		TRUE
cg25593625	0.0904844	0.271977	11.9138	4.77136e-05	0.0227688	2.85678	0.226735	0.317219	0.0904844	1	24397689	R	II	MYOM3	Body	opensea		TRUE
cg14953379	0.117073	0.563696	11.9117	4.77568e-05	0.0227688	2.85583	0.505159	0.622233	0.117073	7	141285961	R	II	AGK	Body	opensea		TRUE
cg06718080	-0.0977892	0.714645	-11.9112	4.77678e-05	0.0227688	2.85559	0.76354	0.665751	-0.0977892	4	165015579	F	II	2023-03-01	5'UTR	opensea		TRUE
cg24766207	0.138107	0.66813	11.907	4.78555e-05	0.0227771	2.85366	0.599076	0.737183	0.138107	6	129065728	R	II		IGR	opensea		TRUE
cg23386330	0.0691881	0.255476	11.9052	4.78927e-05	0.0227771	2.85285	0.220882	0.29007	0.0691881	11	13977556	F	II		IGR	opensea		TRUE
cg13071778	-0.0761721	0.817674	-11.8998	4.80057e-05	0.0227959	2.85037	0.855761	0.779588	-0.0761721	7	157730162	R	II	PTPRN2	Body	opensea		NA
cg15833353	0.078897	0.117502	11.8981	4.80398e-05	0.0227959	2.84962	0.0780531	0.15695	0.078897	5	33807278	R	II	ADAMTS12	Body	opensea		TRUE
cg01756700	0.116825	0.782774	11.8947	4.81113e-05	0.0228043	2.84806	0.724361	0.841187	0.116825	8	101319770	R	II	RNF19A	5'UTR	shore	chr8:101321568-101322714	NA
cg12043631	-0.0852112	0.812463	-11.8911	4.81876e-05	0.0228149	2.84639	0.855068	0.769857	-0.0852112	11	70643814	F	II	SHANK2	Body	opensea		NA
cg03955764	-0.0605843	0.759839	-11.8865	4.82826e-05	0.0228344	2.84432	0.790132	0.729547	-0.0605843	10	45604781	F	II	LOC100133308	Body	opensea		NA
cg19376807	0.0939283	0.837938	11.8831	4.83554e-05	0.0228433	2.84274	0.790974	0.884902	0.0939283	11	85744995	R	II	PICALM	Body	opensea		TRUE
cg09276486	-0.0919264	0.493737	-11.8782	4.84571e-05	0.0228659	2.84053	0.539701	0.447774	-0.0919264	1	6999547	F	II	CAMTA1	Body	opensea		NA
cg05646541	-0.090949	0.691302	-11.8731	4.85661e-05	0.0228918	2.83817	0.736776	0.645827	-0.090949	19	54107706	F	II	LOC284379	TSS1500	opensea		NA
cg09679923	-0.101764	0.634101	-11.8675	4.86847e-05	0.0229036	2.8356	0.684983	0.583219	-0.101764	17	36103036	R	II	HNF1B	Body	island	chr17:36102033-36104766	NA
cg09744374	-0.0764685	0.116413	-11.8668	4.86993e-05	0.0229036	2.83529	0.154647	0.0781784	-0.0764685	5	120188118	R	II		IGR	opensea		TRUE
cg09994435	-0.158287	0.648975	-11.8588	4.88697e-05	0.0229524	2.83161	0.728118	0.569832	-0.158287	20	62404778	F	II	ZBTB46	Body	shore	chr20:62406463-62407179	NA
cg15325373	0.157816	0.267163	11.8555	4.89403e-05	0.0229524	2.83009	0.188255	0.346071	0.157816	10	119302275	F	II	EMX2	1stExon	island	chr10:119301321-119305368	TRUE
cg09574757	0.101305	0.175123	11.8543	4.89654e-05	0.0229524	2.82955	0.124471	0.225776	0.101305	22	19747024	F	I	TBX1	5'UTR	island	chr22:19746924-19747141	NA
cg15487105	0.145584	0.470965	11.8488	4.90818e-05	0.0229815	2.82706	0.398174	0.543757	0.145584	22	19744051	F	I	TBX1	TSS200	island	chr22:19742901-19744729	TRUE
cg16552128	0.0811676	0.716591	11.8404	4.92627e-05	0.0230383	2.82319	0.676007	0.757175	0.0811676	16	2325856	R	II		IGR	opensea		NA
cg17785018	0.044065	0.209494	11.8381	4.93117e-05	0.0230383	2.82214	0.187461	0.231526	0.044065	19	17644601	R	II	FAM129C	Body	opensea		NA
cg19824833	-0.0847869	0.557976	-11.8223	4.96544e-05	0.0230948	2.81485	0.600369	0.515582	-0.0847869	8	1041264	F	II		IGR	opensea		NA
cg17992056	0.0968747	0.576525	11.8195	4.97158e-05	0.0230948	2.81355	0.528088	0.624962	0.0968747	1	6296335	R	II	ICMT	TSS1500	shore	chr1:6295528-6296261	NA
cg04995095	-0.106139	0.275422	-11.8193	4.97203e-05	0.0230948	2.81346	0.328492	0.222353	-0.106139	17	72619556	R	II	CD300E	Body	opensea		NA
cg17218311	-0.0607202	0.459514	-11.819	4.97266e-05	0.0230948	2.81332	0.489874	0.429154	-0.0607202	5	1852664	F	II		IGR	shore	chr5:1851342-1851564	NA
ch.6.1189514F	-0.0552767	0.076406	-11.8146	4.98222e-05	0.0230948	2.8113	0.104044	0.0487676	-0.0552767	6	49233600	F	II		IGR	opensea		NA
cg14559075	-0.100421	0.162109	-11.8142	4.98295e-05	0.0230948	2.81115	0.21232	0.111899	-0.100421	4	47487081	R	II	ATP10D	TSS1500	opensea		NA
cg00242098	-0.192982	0.56162	-11.8136	4.98441e-05	0.0230948	2.81084	0.658111	0.46513	-0.192982	1	152730718	F	II	KPRP	5'UTR	shelf	chr1:152732958-152733338	NA
cg25896644	0.207574	0.351265	11.8124	4.98688e-05	0.0230948	2.81032	0.247478	0.455052	0.207574	11	116371487	F	I		IGR	island	chr11:116371182-116371606	TRUE
cg20806493	-0.103487	0.744343	-11.8064	5.00003e-05	0.0231121	2.80754	0.796087	0.692599	-0.103487	17	46832919	R	I		IGR	shore	chr17:46832109-46832632	NA
cg13255440	-0.0782307	0.835898	-11.805	5.00317e-05	0.0231121	2.80688	0.875013	0.796783	-0.0782307	11	120461641	F	II		IGR	opensea		TRUE
cg07420960	-0.139236	0.782085	-11.8011	5.01162e-05	0.0231121	2.80511	0.851703	0.712467	-0.139236	2	129230614	F	II		IGR	shore	chr2:129228601-129228807	NA
cg15448056	-0.174239	0.269764	-11.7975	5.01964e-05	0.0231121	2.80342	0.356883	0.182644	-0.174239	1	191740297	R	II		IGR	opensea		TRUE
cg05647720	-0.0685068	0.818726	-11.7956	5.02379e-05	0.0231121	2.80255	0.85298	0.784473	-0.0685068	2	231900986	R	II	C2orf72	TSS1500	shore	chr2:231902026-231903122	NA
cg20708135	0.106273	0.256039	11.7936	5.0281e-05	0.0231121	2.80165	0.202903	0.309176	0.106273	11	76493489	R	II	TSKU	TSS1500	shore	chr11:76494416-76495672	NA
cg16518348	0.102529	0.208789	11.791	5.03387e-05	0.0231121	2.80044	0.157524	0.260053	0.102529	8	1281696	F	II		IGR	opensea		NA
cg14945317	0.136993	0.48694	11.7908	5.03424e-05	0.0231121	2.80036	0.418443	0.555437	0.136993	6	32363933	R	I	BTNL2	Body	opensea		NA
cg03669357	-0.0736473	0.708217	-11.7853	5.04647e-05	0.0231431	2.79781	0.74504	0.671393	-0.0736473	3	71912936	F	II		IGR	opensea		TRUE
cg18070442	-0.0768414	0.71729	-11.7806	5.057e-05	0.0231466	2.79561	0.755711	0.67887	-0.0768414	22	39965918	F	II	CACNA1I	TSS1500	opensea		NA
cg18151487	0.0842046	0.368361	11.78	5.05814e-05	0.0231466	2.79538	0.326259	0.410463	0.0842046	10	104475340	R	II	SFXN2	5'UTR	shore	chr10:104473399-104474711	NA
cg26428054	0.067759	0.401839	11.7748	5.06969e-05	0.0231667	2.79297	0.36796	0.435719	0.067759	12	49484058	R	II	DHH	Body	island	chr12:49483601-49484255	NA
cg08063160	0.138856	0.58348	11.7703	5.0798e-05	0.0231667	2.79087	0.514052	0.652909	0.138856	2	238578376	R	II	LRRFIP1	Body	opensea		NA
cg01352294	-0.237979	0.35134	-11.77	5.08038e-05	0.0231667	2.79075	0.47033	0.232351	-0.237979	6	109614626	F	II	CCDC162	TSS1500	shelf	chr6:109611449-109612230	NA
cg23169269	-0.0999238	0.667478	-11.7682	5.08441e-05	0.0231667	2.78992	0.71744	0.617516	-0.0999238	15	25307416	F	II	SNORD116-5	TSS200	opensea		NA
cg01439248	-0.117882	0.590581	-11.7625	5.09716e-05	0.0231999	2.78728	0.649522	0.53164	-0.117882	8	2039444	F	II	MYOM2	Body	shore	chr8:2037706-2037986	NA
cg06112560	0.0445819	0.62832	11.7533	5.11796e-05	0.0232695	2.78299	0.606029	0.650611	0.0445819	16	23691827	F	II	PLK1	Body	shore	chr16:23689891-23690671	TRUE
cg05621516	-0.125193	0.598458	-11.7494	5.12659e-05	0.0232794	2.78121	0.661055	0.535861	-0.125193	6	99728990	R	II	C6orf168	3'UTR	opensea		NA
cg17885030	-0.0918792	0.738188	-11.7474	5.13111e-05	0.0232794	2.78029	0.784127	0.692248	-0.0918792	19	52836583	F	II		IGR	shelf	chr19:52839444-52839937	NA
cg22008079	-0.154734	0.426631	-11.7408	5.14601e-05	0.02331	2.77723	0.503998	0.349263	-0.154734	6	29125104	R	II		IGR	shelf	chr6:29127481-29127990	NA
cg05451359	0.102952	0.181061	11.7396	5.14886e-05	0.02331	2.77665	0.129585	0.232536	0.102952	15	69410432	F	II	MIR548H4	Body	opensea		TRUE
cg18446140	-0.0617648	0.754987	-11.7342	5.16096e-05	0.0233398	2.77417	0.78587	0.724105	-0.0617648	2	142140097	R	II	LRP1B	Body	opensea		NA
cg01483627	-0.0686495	0.650775	-11.7231	5.1863e-05	0.0234257	2.76901	0.685099	0.61645	-0.0686495	17	72368401	F	II	GPR142	Body	shore	chr17:72367979-72368180	NA
cg12593176	-0.0700973	0.676231	-11.7211	5.19102e-05	0.0234257	2.76805	0.71128	0.641183	-0.0700973	1	2707573	R	II		IGR	shore	chr1:2706025-2706961	NA
cg16524733	0.167765	0.287303	11.7179	5.19826e-05	0.0234335	2.76658	0.20342	0.371186	0.167765	11	117070046	F	I	TAGLN	5'UTR	opensea		NA
cg09603824	0.0588433	0.898707	11.712	5.21171e-05	0.023444	2.76386	0.869285	0.928128	0.0588433	3	8613037	F	II	LOH3CR2A	TSS1500	opensea		NA
cg11660146	0.124347	0.224567	11.7094	5.21769e-05	0.023444	2.76265	0.162393	0.286741	0.124347	11	120110688	R	I	POU2F3	TSS1500	island	chr11:120110497-120110719	NA
cg25621286	-0.129998	0.782451	-11.707	5.22341e-05	0.023444	2.76149	0.84745	0.717452	-0.129998	5	195609	F	II		IGR	shore	chr5:195087-195323	NA
cg20624830	0.089728	0.113077	11.7067	5.22388e-05	0.023444	2.7614	0.0682132	0.157941	0.089728	10	22725885	F	I		IGR	island	chr10:22725491-22726764	NA
cg12469361	0.0527415	0.865832	11.7048	5.22826e-05	0.023444	2.76051	0.839461	0.892203	0.0527415	1	982189	R	I	AGRN	Body	island	chr1:982152-982511	NA
cg27025079	-0.113647	0.143336	-11.7002	5.23895e-05	0.0234583	2.75836	0.20016	0.0865128	-0.113647	4	26865310	F	II	STIM2	Body	shelf	chr4:26862031-26863238	NA
cg20495476	-0.0740114	0.504163	-11.6936	5.2542e-05	0.0234583	2.75529	0.541169	0.467157	-0.0740114	22	32506497	F	II	SLC5A1	3'UTR	opensea		NA
cg15321979	0.089371	0.830066	11.6936	5.25436e-05	0.0234583	2.75526	0.78538	0.874751	0.089371	12	3541067	R	II		IGR	opensea		TRUE
cg14568183	0.082949	0.258093	11.6923	5.25733e-05	0.0234583	2.75466	0.216619	0.299568	0.082949	10	23489702	F	II		IGR	shore	chr10:23487757-23488543	TRUE
cg26488527	0.0714418	0.295589	11.6915	5.25913e-05	0.0234583	2.7543	0.259869	0.33131	0.0714418	16	4986653	F	I	PPL	Body	island	chr16:4986167-4987533	NA
cg08045932	-0.128088	0.833553	-11.6838	5.27714e-05	0.0234982	2.7507	0.897597	0.769509	-0.128088	20	61659980	R	II		IGR	shore	chr20:61660249-61660881	NA
cg24891133	0.0834797	0.291087	11.6806	5.28455e-05	0.0234982	2.74922	0.249347	0.332826	0.0834797	13	31480335	R	II	C13orf33	1stExon	island	chr13:31480272-31481105	TRUE
cg12558835	-0.10748	0.389134	-11.6786	5.28927e-05	0.0234982	2.74827	0.442874	0.335395	-0.10748	6	170735736	F	II		IGR	shelf	chr6:170732119-170732442	NA
cg07033202	-0.0880703	0.727217	-11.6764	5.29431e-05	0.0234982	2.74727	0.771252	0.683182	-0.0880703	3	46853631	F	II		IGR	shore	chr3:46853727-46854138	TRUE
cg27148452	-0.0874807	0.821513	-11.675	5.29776e-05	0.0234982	2.74658	0.865254	0.777773	-0.0874807	19	44562567	R	II	ZNF223	Body	opensea		NA
cg19485748	-0.116996	0.301105	-11.672	5.30473e-05	0.0234982	2.7452	0.359604	0.242607	-0.116996	11	41435441	F	II		IGR	opensea		TRUE
cg19089701	0.122768	0.649764	11.6711	5.30688e-05	0.0234982	2.74477	0.58838	0.711148	0.122768	8	126398731	F	I		IGR	opensea		TRUE
cg05592483	-0.0903971	0.558719	-11.6637	5.32412e-05	0.023516	2.74134	0.603917	0.51352	-0.0903971	6	32794046	F	II	TAP2	3'UTR	opensea		NA
cg11503297	-0.0705292	0.779961	-11.6632	5.32548e-05	0.023516	2.74108	0.815226	0.744697	-0.0705292	5	1745840	R	II		IGR	island	chr5:1745534-1745851	NA
cg01883744	-0.070208	0.622585	-11.6623	5.32755e-05	0.023516	2.74066	0.657689	0.587481	-0.070208	15	25309091	F	II	SNORD116-2	TSS1500	opensea		NA
cg10194160	0.0566004	0.0780172	11.653	5.34943e-05	0.0235773	2.73634	0.049717	0.106317	0.0566004	6	30071387	F	I	TRIM31	Body	island	chr6:30071225-30071428	NA
cg11511669	-0.0510629	0.34389	-11.6509	5.35454e-05	0.0235773	2.73533	0.369421	0.318358	-0.0510629	12	131556214	R	II	GPR133	Body	shore	chr12:131554750-131555169	NA
cg18265665	-0.077513	0.79817	-11.6473	5.36297e-05	0.0235773	2.73367	0.836927	0.759414	-0.077513	7	93534024	R	II		IGR	opensea		NA
cg05842175	-0.106884	0.696661	-11.6439	5.37101e-05	0.0235773	2.73209	0.750104	0.643219	-0.106884	6	166344407	R	II	C6orf176	Body	opensea		NA
cg25598488	-0.0986844	0.207222	-11.6382	5.3848e-05	0.0235773	2.72938	0.256564	0.15788	-0.0986844	12	34258505	F	II		IGR	shelf	chr12:34260736-34261698	NA
cg18509239	-0.108683	0.812299	-11.6381	5.38492e-05	0.0235773	2.72936	0.86664	0.757957	-0.108683	3	151176434	F	II	IGSF10	1stExon	shelf	chr3:151178623-151178984	NA
ch.6.2988932R	-0.0482176	0.0677601	-11.6351	5.39223e-05	0.0235773	2.72793	0.0918689	0.0436513	-0.0482176	6	154180983	F	II		IGR	opensea		NA
cg07290865	-0.106723	0.663291	-11.6348	5.39274e-05	0.0235773	2.72783	0.716652	0.60993	-0.106723	4	187053574	F	II		IGR	opensea		TRUE
cg25928986	0.130904	0.217641	11.6348	5.3928e-05	0.0235773	2.72782	0.152189	0.283093	0.130904	7	96647079	R	II		IGR	shore	chr7:96645786-96646599	NA
cg00778993	0.0714917	0.268155	11.6309	5.40229e-05	0.0235773	2.72596	0.232409	0.3039	0.0714917	6	170228377	R	II		IGR	opensea		TRUE
cg15633369	-0.0892075	0.149552	-11.6301	5.40406e-05	0.0235773	2.72561	0.194156	0.104948	-0.0892075	10	52984440	R	II	PRKG1	Body	opensea		TRUE
cg24154325	-0.0506961	0.0827411	-11.6267	5.41232e-05	0.0235773	2.724	0.108089	0.0573931	-0.0506961	14	29247705	R	II	C14orf23	Body	shore	chr14:29247324-29247624	NA
cg17214676	0.115731	0.793426	11.6226	5.42216e-05	0.0235773	2.72208	0.735561	0.851292	0.115731	8	92260467	F	II	SLC26A7	TSS1500	opensea		NA
cg17341361	0.041955	0.895247	11.6218	5.42401e-05	0.0235773	2.72172	0.87427	0.916225	0.041955	7	5414170	F	I	TNRC18	Body	island	chr7:5413745-5414210	NA
cg21281009	0.0692758	0.842864	11.6214	5.4249e-05	0.0235773	2.72155	0.808226	0.877502	0.0692758	18	14748298	R	I	ANKRD30B	1stExon	shore	chr18:14747516-14748231	NA
cg16715687	-0.111947	0.355549	-11.609	5.45508e-05	0.0236163	2.71569	0.411522	0.299575	-0.111947	14	59102696	R	II		IGR	shore	chr14:59104299-59105577	NA
cg05768044	-0.0935939	0.108661	-11.6072	5.4593e-05	0.0236163	2.71487	0.155458	0.0618645	-0.0935939	16	53243559	F	II	CHD9	Body	opensea		NA
cg12647966	-0.138305	0.784702	-11.6065	5.46117e-05	0.0236163	2.71451	0.853855	0.71555	-0.138305	11	60282832	F	II	MS4A13	TSS200	island	chr11:60282783-60283045	NA
cg06627801	0.0538006	0.772981	11.6052	5.46423e-05	0.0236163	2.71392	0.746081	0.799881	0.0538006	4	1975624	R	I	WHSC1	Body	opensea		NA
cg00642615	-0.0929064	0.623199	-11.6011	5.47431e-05	0.0236163	2.71197	0.669652	0.576745	-0.0929064	15	69590937	F	II	PAQR5	TSS1500	shore	chr15:69591246-69591754	NA
cg10180650	-0.143041	0.491372	-11.6004	5.47587e-05	0.0236163	2.71167	0.562892	0.419852	-0.143041	20	34962886	F	II		IGR	opensea		TRUE
cg20535067	-0.0508422	0.667737	-11.5997	5.4775e-05	0.0236163	2.71136	0.693158	0.642316	-0.0508422	10	134794320	R	II		IGR	shelf	chr10:134790715-134790938	NA
cg10635722	0.0975126	0.116088	11.5993	5.47852e-05	0.0236163	2.71116	0.0673315	0.164844	0.0975126	12	100041844	F	II	FAM71C	5'UTR	opensea		NA
cg15215612	0.126508	0.694673	11.5949	5.48928e-05	0.0236163	2.70909	0.63142	0.757927	0.126508	19	51231736	F	I		IGR	island	chr19:51231632-51231969	NA
cg18835300	-0.113782	0.245799	-11.5948	5.48962e-05	0.0236163	2.70902	0.302691	0.188908	-0.113782	4	31023005	R	II	PCDH7	Body	opensea		TRUE
cg24093763	0.172222	0.66598	11.5865	5.50979e-05	0.0236791	2.70515	0.579869	0.752091	0.172222	4	11431253	R	I	HS3ST1	TSS1500	island	chr4:11430235-11431256	NA
cg04433354	0.0618759	0.74245	11.5836	5.51691e-05	0.0236846	2.70378	0.711512	0.773388	0.0618759	6	31922367	F	I	RDBP	Body	opensea		NA
cg12214090	-0.0888433	0.0868905	-11.5815	5.52226e-05	0.0236846	2.70276	0.131312	0.0424688	-0.0888433	6	127741813	R	II		IGR	opensea		TRUE
cg09551938	-0.0546477	0.848549	-11.5748	5.53859e-05	0.0236955	2.69964	0.875873	0.821225	-0.0546477	10	102905079	R	II		IGR	shore	chr10:102905714-102906693	NA
cg04999026	0.219228	0.660923	11.5727	5.5439e-05	0.0236955	2.69862	0.551309	0.770537	0.219228	22	19754815	R	II	TBX1	Body	island	chr22:19753312-19755013	TRUE
cg05881135	0.0956961	0.290588	11.5722	5.54507e-05	0.0236955	2.6984	0.24274	0.338436	0.0956961	15	99644973	R	II	SYNM	TSS1500	shore	chr15:99645030-99646444	NA
cg17006281	-0.0710969	0.676722	-11.567	5.55808e-05	0.0236955	2.69592	0.712271	0.641174	-0.0710969	7	154589595	F	II	DPP6	Body	shelf	chr7:154585682-154586336	NA
cg19793697	0.0832672	0.295284	11.5669	5.55813e-05	0.0236955	2.69591	0.253651	0.336918	0.0832672	19	12946263	F	I	RTBDN	TSS200	shore	chr19:12944528-12945299	NA
cg15611151	0.127435	0.777423	11.5669	5.55835e-05	0.0236955	2.69587	0.713706	0.841141	0.127435	12	54412269	R	I	HOXC4	5'UTR	shore	chr12:54412990-54413346	NA
cg25623339	-0.0984352	0.676162	-11.5629	5.56807e-05	0.023698	2.69402	0.72538	0.626945	-0.0984352	12	115111557	R	II	TBX3	Body	shore	chr12:115112014-115112627	NA
cg19129145	-0.102547	0.755247	-11.5615	5.5716e-05	0.023698	2.69336	0.80652	0.703973	-0.102547	4	127877739	R	II		IGR	opensea		NA
cg13492164	-0.0954967	0.669404	-11.5583	5.57954e-05	0.023698	2.69185	0.717152	0.621656	-0.0954967	14	78709782	R	II		IGR	opensea		NA
cg14266862	-0.0678828	0.329799	-11.5573	5.58221e-05	0.023698	2.69134	0.363741	0.295858	-0.0678828	10	104181982	F	II	FBXL15	Body	island	chr10:104180478-104182042	NA
cg08771019	0.0635578	0.696366	11.5554	5.5869e-05	0.023698	2.69046	0.664587	0.728145	0.0635578	6	33283145	R	II	ZBTB22	Body	island	chr6:33282855-33283196	NA
cg21746050	0.0561653	0.886658	11.5481	5.60509e-05	0.0237139	2.68702	0.858575	0.91474	0.0561653	7	18067533	F	II	PRPS1L1	TSS200	opensea		NA
cg13555050	-0.0899002	0.266575	-11.5474	5.60675e-05	0.0237139	2.68671	0.311525	0.221625	-0.0899002	4	111985640	F	II		IGR	opensea		TRUE
cg05971072	0.0687678	0.633082	11.5466	5.6089e-05	0.0237139	2.6863	0.598698	0.667466	0.0687678	2	208033865	F	II		IGR	shelf	chr2:208030852-208031477	NA
cg19089314	0.0515276	0.159216	11.5427	5.61857e-05	0.0237139	2.68448	0.133452	0.18498	0.0515276	22	50919938	F	I	ADM2	TSS200	island	chr22:50919453-50920376	NA
cg16169084	0.0957047	0.173204	11.5427	5.61862e-05	0.0237139	2.68447	0.125351	0.221056	0.0957047	10	94832033	R	I	CYP26A1	TSS1500	island	chr10:94831512-94832312	NA
cg00228390	-0.166239	0.562392	-11.5338	5.641e-05	0.0237543	2.68027	0.645512	0.479272	-0.166239	6	168197667	R	II	C6orf123	TSS200	island	chr6:168197142-168198164	NA
cg18786535	0.0807045	0.852253	11.5333	5.64242e-05	0.0237543	2.68	0.811901	0.892606	0.0807045	11	93063692	F	I	CCDC67	TSS200	island	chr11:93063598-93064076	TRUE
cg16466270	-0.068195	0.0689021	-11.5322	5.64502e-05	0.0237543	2.67951	0.103	0.0348046	-0.068195	4	122305076	F	II		IGR	shelf	chr4:122301567-122302290	NA
cg06950023	0.105219	0.807292	11.5288	5.65372e-05	0.0237673	2.67788	0.754683	0.859901	0.105219	19	2041985	F	I	MKNK2	Body	island	chr19:2041823-2042593	TRUE
cg24646027	0.0424233	0.804571	11.5237	5.66658e-05	0.0237691	2.67548	0.78336	0.825783	0.0424233	10	76966702	R	I		IGR	shelf	chr10:76969992-76971002	NA
cg00688460	-0.0931997	0.415035	-11.5225	5.66965e-05	0.0237691	2.67491	0.461635	0.368436	-0.0931997	12	48922396	F	II		IGR	shore	chr12:48921774-48922129	NA
cg13792641	-0.0713905	0.0781678	-11.5204	5.67503e-05	0.0237691	2.6739	0.113863	0.0424725	-0.0713905	10	53817201	R	II	PRKG1	Body	opensea		TRUE
cg07215234	0.0604769	0.870724	11.5181	5.6809e-05	0.0237691	2.67281	0.840486	0.900963	0.0604769	16	89173837	F	I	ACSF3	Body	island	chr16:89173704-89173905	NA
cg05721365	0.133559	0.461526	11.5144	5.69024e-05	0.0237691	2.67107	0.394746	0.528306	0.133559	17	62777693	R	I	LOC146880	Body	island	chr17:62774366-62777797	NA
cg03306967	-0.13041	0.832113	-11.5114	5.69792e-05	0.0237691	2.66965	0.897318	0.766908	-0.13041	15	95398978	F	II		IGR	island	chr15:95398742-95400029	NA
cg04010248	-0.0946505	0.795181	-11.5106	5.69998e-05	0.0237691	2.66926	0.842506	0.747855	-0.0946505	2	242814898	F	II	C2orf85	Body	shore	chr2:242815056-242815599	NA
cg07347276	0.0777404	0.874957	11.5053	5.71351e-05	0.0237691	2.66675	0.836086	0.913827	0.0777404	11	34949324	F	II	PDHX	Body	opensea		TRUE
cg25958283	0.106793	0.82801	11.5049	5.71457e-05	0.0237691	2.66656	0.774613	0.881407	0.106793	18	11752089	R	I	GNAL	5'UTR	island	chr18:11750953-11752756	TRUE
cg27449507	-0.17235	0.279275	-11.5029	5.71955e-05	0.0237691	2.66564	0.36545	0.1931	-0.17235	15	72045301	F	II	THSD4	Body	opensea		TRUE
cg00226580	-0.121302	0.607426	-11.5022	5.72134e-05	0.0237691	2.66531	0.668077	0.546775	-0.121302	5	89000691	F	II		IGR	opensea		TRUE
cg02702041	-0.0544843	0.769854	-11.5022	5.72144e-05	0.0237691	2.66529	0.797096	0.742611	-0.0544843	9	91996229	F	II	SEMA4D	Body	island	chr9:91995951-91996230	NA
cg22129111	-0.115866	0.297479	-11.4926	5.74618e-05	0.0237827	2.66072	0.355412	0.239546	-0.115866	17	8009699	F	II	ALOXE3	Body	shelf	chr17:8012474-8012846	NA
cg17537380	-0.128184	0.572949	-11.4921	5.74734e-05	0.0237827	2.66051	0.637041	0.508857	-0.128184	6	87649596	R	II	HTR1E	5'UTR	shore	chr6:87647253-87647707	NA
cg10374887	0.0525129	0.883716	11.4892	5.755e-05	0.0237827	2.6591	0.857459	0.909972	0.0525129	17	30183584	F	II	C17orf79	Body	shelf	chr17:30185764-30186580	NA
cg24431872	0.0683141	0.122453	11.4888	5.75588e-05	0.0237827	2.65894	0.0882958	0.15661	0.0683141	4	11429036	F	I	HS3ST1	5'UTR	shore	chr4:11429414-11429633	NA
cg26256560	-0.12512	0.569099	-11.4883	5.75732e-05	0.0237827	2.65867	0.631659	0.50654	-0.12512	10	133039159	F	II	TCERG1L	Body	opensea		NA
cg00150560	-0.0728639	0.815741	-11.4879	5.7584e-05	0.0237827	2.65847	0.852173	0.77931	-0.0728639	18	76627737	R	II		IGR	shore	chr18:76626509-76626769	NA
cg13371767	0.0732184	0.705571	11.4811	5.77598e-05	0.0238275	2.65525	0.668961	0.74218	0.0732184	13	113473689	F	I	ATP11A	Body	shore	chr13:113474080-113474352	NA
cg03527802	0.0983531	0.370877	11.4793	5.78048e-05	0.0238275	2.65442	0.321701	0.420054	0.0983531	16	29819931	R	I	MAZ	Body	shore	chr16:29818681-29819554	NA
cg18233405	0.0787125	0.90933	11.4742	5.79395e-05	0.0238598	2.65196	0.869974	0.948686	0.0787125	8	98290148	F	I	TSPYL5	1stExon	island	chr8:98289604-98290404	NA
cg09017928	0.0928738	0.386601	11.4687	5.80823e-05	0.0238827	2.64935	0.340164	0.433038	0.0928738	7	158110068	R	I	PTPRN2	Body	shore	chr7:158110569-158110881	TRUE
cg11913346	-0.0905301	0.50778	-11.4639	5.82077e-05	0.0238827	2.64707	0.553045	0.462515	-0.0905301	19	36744465	R	II		IGR	shelf	chr19:36746712-36746914	NA
cg13934406	0.109642	0.264482	11.4637	5.82132e-05	0.0238827	2.64697	0.209661	0.319303	0.109642	6	32120878	F	I	PPT2	TSS1500	shore	chr6:32121829-32122529	TRUE
cg26281025	-0.0847157	0.778397	-11.4593	5.83276e-05	0.0238827	2.64489	0.820755	0.736039	-0.0847157	5	176308046	F	II	HK3	3'UTR	shelf	chr5:176304965-176305166	NA
cg12967384	0.0876808	0.610793	11.4587	5.83446e-05	0.0238827	2.64458	0.566953	0.654633	0.0876808	12	133102272	R	I	FBRSL1	Body	island	chr12:133102168-133102604	NA
cg16452086	0.087438	0.12078	11.4586	5.83459e-05	0.0238827	2.64456	0.0770613	0.164499	0.087438	18	77160030	R	I	NFATC1	TSS1500	island	chr18:77153292-77160759	NA
cg18508389	-0.0663535	0.879855	-11.457	5.83897e-05	0.0238827	2.64376	0.913032	0.846678	-0.0663535	14	51171931	R	II		IGR	opensea		NA
cg20907409	-0.0831637	0.147791	-11.4528	5.8498e-05	0.0238992	2.6418	0.189373	0.106209	-0.0831637	14	96284990	R	II		IGR	opensea		NA
cg04414451	-0.0836571	0.643627	-11.4511	5.85429e-05	0.0238992	2.64099	0.685456	0.601799	-0.0836571	2	108993844	R	II	SULT1C4	TSS1500	opensea		TRUE
cg07175506	-0.120699	0.493293	-11.4462	5.86738e-05	0.0239296	2.63862	0.553642	0.432943	-0.120699	4	3877525	F	II		IGR	shore	chr4:3878078-3878281	NA
cg23927014	0.102846	0.436591	11.4361	5.8941e-05	0.0239978	2.63381	0.385168	0.488014	0.102846	9	33019922	R	II		IGR	island	chr9:33019921-33020146	NA
cg07162826	-0.130784	0.766325	-11.4318	5.90561e-05	0.0239978	2.63174	0.831717	0.700932	-0.130784	13	29158337	R	II		IGR	opensea		NA
cg24763754	-0.0711375	0.749872	-11.4276	5.91683e-05	0.0239978	2.62973	0.78544	0.714303	-0.0711375	19	1516166	F	II		IGR	shelf	chr19:1512961-1514034	NA
cg01308827	0.0706785	0.355236	11.426	5.92096e-05	0.0239978	2.62899	0.319897	0.390575	0.0706785	19	36132627	R	I	ETV2	TSS200	shore	chr19:36134153-36135781	NA
cg14469826	-0.189963	0.680465	-11.4255	5.92223e-05	0.0239978	2.62877	0.775446	0.585483	-0.189963	11	17499932	F	II	ABCC8	TSS1500	shore	chr11:17497463-17498626	TRUE
cg14790396	0.0849566	0.203602	11.4251	5.92343e-05	0.0239978	2.62855	0.161124	0.24608	0.0849566	11	72381323	F	II	PDE2A	TSS1500	opensea		TRUE
cg24889949	0.0995118	0.291743	11.425	5.92375e-05	0.0239978	2.6285	0.241987	0.341498	0.0995118	19	58551920	F	I	ZSCAN1	Body	shelf	chr19:58554354-58554587	NA
cg00759329	-0.0657542	0.0744743	-11.4214	5.93326e-05	0.0240134	2.62679	0.107351	0.0415972	-0.0657542	1	82208723	F	II		IGR	opensea		TRUE
cg05865615	-0.0591519	0.411871	-11.4152	5.95002e-05	0.024039	2.62381	0.441447	0.382295	-0.0591519	16	810140	R	II	MSLN	TSS1500	opensea		NA
cg10428798	-0.119018	0.612874	-11.4148	5.95094e-05	0.024039	2.62364	0.672383	0.553365	-0.119018	6	32290111	F	II	C6orf10	Body	opensea		NA
cg24713529	0.0679668	0.248429	11.4051	5.97721e-05	0.0240616	2.61897	0.214446	0.282413	0.0679668	22	50965126	F	I	TYMP	Body	island	chr22:50963608-50970768	NA
cg13075951	-0.110524	0.761792	-11.4046	5.97847e-05	0.0240616	2.61875	0.817055	0.70653	-0.110524	6	39282393	F	II	KCNK17	TSS200	shore	chr6:39281135-39282215	NA
cg20209499	0.0741785	0.756418	11.4008	5.98885e-05	0.0240616	2.61691	0.719329	0.793507	0.0741785	2	26929892	F	I	KCNK3	Body	opensea		TRUE
cg13376199	0.176111	0.493794	11.4005	5.98971e-05	0.0240616	2.61676	0.405738	0.581849	0.176111	8	1311063	R	II		IGR	shore	chr8:1311387-1311626	NA
cg10377713	0.0970895	0.304721	11.4003	5.9901e-05	0.0240616	2.61669	0.256176	0.353266	0.0970895	10	98120242	F	I	OPALIN	TSS1500	opensea		NA
cg12882103	-0.089079	0.105302	-11.3958	6.0024e-05	0.0240616	2.61452	0.149842	0.0607627	-0.089079	6	119672375	F	II	MAN1A1	TSS1500	shore	chr6:119669589-119671424	NA
cg05512111	0.134049	0.560733	11.3919	6.01296e-05	0.0240616	2.61265	0.493709	0.627758	0.134049	3	118734756	R	I	IGSF11	Body	opensea		TRUE
cg11958876	-0.101033	0.765471	-11.3899	6.01835e-05	0.0240616	2.6117	0.815988	0.714955	-0.101033	2	31136519	R	II	GALNT14	Body	opensea		NA
cg18523666	-0.076098	0.729339	-11.3872	6.02579e-05	0.0240616	2.61039	0.767388	0.69129	-0.076098	7	150129578	F	II		IGR	opensea		NA
cg22443541	-0.0977069	0.362787	-11.3871	6.02604e-05	0.0240616	2.61035	0.41164	0.313933	-0.0977069	1	38843228	R	II		IGR	opensea		TRUE
cg13435795	-0.0749682	0.75742	-11.3868	6.02681e-05	0.0240616	2.61021	0.794904	0.719936	-0.0749682	9	139523709	F	I		IGR	shelf	chr9:139526900-139527676	NA
cg20592691	0.0855123	0.851448	11.3856	6.03019e-05	0.0240616	2.60962	0.808692	0.894204	0.0855123	13	60447453	R	II	DIAPH3	Body	opensea		TRUE
cg27290215	0.0958412	0.540978	11.3852	6.0311e-05	0.0240616	2.60946	0.493057	0.588898	0.0958412	10	116392933	F	II	ABLIM1	Body	shore	chr10:116391466-116391827	TRUE
cg10296718	0.119927	0.812518	11.3823	6.03902e-05	0.0240616	2.60807	0.752554	0.872481	0.119927	8	1848143	R	I	ARHGEF10	Body	opensea		NA
cg09500421	-0.0913803	0.831138	-11.3814	6.04171e-05	0.0240616	2.6076	0.876828	0.785447	-0.0913803	5	7847799	R	II	C5orf49	Body	shelf	chr5:7849945-7850439	NA
cg05119988	-0.0782679	0.132196	-11.3786	6.0492e-05	0.0240688	2.60628	0.17133	0.0930617	-0.0782679	4	166251189	F	II	SC4MOL	5'UTR	shelf	chr4:166248454-166249063	NA
cg00394261	-0.165037	0.347886	-11.3719	6.06779e-05	0.0241107	2.60303	0.430404	0.265367	-0.165037	5	42483732	F	II	GHR	5'UTR	opensea		NA
cg14445366	0.116095	0.301497	11.3691	6.07533e-05	0.0241107	2.60171	0.24345	0.359545	0.116095	17	70112050	R	I		IGR	island	chr17:70111979-70112308	NA
cg03357803	0.0663503	0.856604	11.3675	6.07971e-05	0.0241107	2.60095	0.823428	0.889779	0.0663503	15	28272345	F	I	OCA2	Body	opensea		NA
cg13333087	-0.0556814	0.0790943	-11.3665	6.08247e-05	0.0241107	2.60047	0.106935	0.0512537	-0.0556814	4	113558068	F	II	LARP7	TSS200	island	chr4:113558032-113558681	NA
cg09371559	0.094054	0.497863	11.3638	6.08997e-05	0.0241123	2.59916	0.450836	0.54489	0.094054	19	17351300	R	I	NR2F6	Body	shelf	chr19:17355181-17356471	NA
cg11636127	-0.117481	0.670579	-11.3623	6.09426e-05	0.0241123	2.59841	0.729319	0.611838	-0.117481	6	10521715	F	II	GCNT2	5'UTR	opensea		TRUE
cg03198010	-0.0700938	0.225401	-11.3573	6.10804e-05	0.0241442	2.59602	0.260447	0.190354	-0.0700938	13	113274482	F	II		IGR	opensea		NA
cg00553527	0.142023	0.735187	11.3547	6.11516e-05	0.0241499	2.59478	0.664175	0.806199	0.142023	16	89763816	R	I	SPATA2L	Body	shelf	chr16:89767253-89768882	NA
cg24578857	0.259553	0.567682	11.3513	6.12453e-05	0.0241499	2.59316	0.437905	0.697458	0.259553	17	17110207	F	I	PLD6	TSS1500	island	chr17:17109893-17110296	TRUE
cg04324521	-0.0951007	0.712563	-11.3506	6.12656e-05	0.0241499	2.59281	0.760114	0.665013	-0.0951007	16	1248501	R	II	CACNA1H	Body	shore	chr16:1248853-1249446	NA
cg00313106	-0.083492	0.739717	-11.3441	6.14473e-05	0.0241845	2.58966	0.781463	0.697971	-0.083492	1	228562526	R	II	OBSCN	Body	shelf	chr1:228565949-228567121	TRUE
cg13387869	-0.173259	0.602727	-11.3426	6.14897e-05	0.0241845	2.58893	0.689357	0.516098	-0.173259	8	24776195	F	II	NEFM	3'UTR	shelf	chr8:24770908-24772547	NA
cg21606405	-0.125385	0.257714	-11.3413	6.15247e-05	0.0241845	2.58833	0.320406	0.195022	-0.125385	6	152795042	R	II	SYNE1	Body	opensea		NA
cg10124993	0.065253	0.502261	11.3294	6.186e-05	0.0242545	2.58256	0.469634	0.534887	0.065253	14	105478712	R	II	CDCA4	5'UTR	opensea		NA
cg13890552	-0.111141	0.672327	-11.3286	6.18805e-05	0.0242545	2.58221	0.727897	0.616756	-0.111141	9	140957018	F	II	CACNA1B	Body	opensea		NA
cg26530713	-0.068836	0.483668	-11.3282	6.18927e-05	0.0242545	2.582	0.518086	0.44925	-0.068836	1	153928406	R	II	CRTC2	Body	shelf	chr1:153930546-153931130	NA
cg22038738	0.0525145	0.154974	11.3251	6.19798e-05	0.0242545	2.58051	0.128717	0.181231	0.0525145	8	42064673	R	II	PLAT	5'UTR	opensea		TRUE
cg18079925	0.0467644	0.874142	11.3248	6.19889e-05	0.0242545	2.58035	0.85076	0.897524	0.0467644	12	29873263	F	II	TMTC1	Body	opensea		TRUE
cg14560001	0.129928	0.352585	11.3184	6.21683e-05	0.0242831	2.57729	0.287622	0.417549	0.129928	3	44038250	F	I		IGR	island	chr3:44036407-44041104	NA
cg13015284	0.0770782	0.204593	11.3181	6.21767e-05	0.0242831	2.57714	0.166054	0.243132	0.0770782	11	64410392	F	II	NRXN2	1stExon	island	chr11:64409877-64411253	NA
cg24688690	-0.0910016	0.552379	-11.3117	6.23587e-05	0.0243018	2.57404	0.597879	0.506878	-0.0910016	5	345850	F	II	AHRR	Body	shore	chr5:343449-344535	TRUE
cg04028315	-0.0418587	0.0225129	-11.3107	6.23877e-05	0.0243018	2.57355	0.0434422	0.00158351	-0.0418587	7	21467710	F	I	SP4	5'UTR	island	chr7:21466646-21467806	NA
cg26367719	-0.0867702	0.384191	-11.3084	6.24539e-05	0.0243018	2.57242	0.427576	0.340806	-0.0867702	19	55875605	F	II	FAM71E2	TSS1500	shore	chr19:55873636-55873993	NA
cg22844862	-0.0708203	0.88658	-11.3084	6.2454e-05	0.0243018	2.57242	0.92199	0.85117	-0.0708203	6	160219090	F	II	MRPL18	Body	shelf	chr6:160221146-160221493	NA
cg04154653	0.0705486	0.828878	11.3047	6.25578e-05	0.0243199	2.57066	0.793604	0.864152	0.0705486	1	1133248	F	I	TTLL10	3'UTR	shore	chr1:1132827-1133218	NA
cg04775566	0.0785987	0.874116	11.2946	6.28487e-05	0.024383	2.56573	0.834816	0.913415	0.0785987	17	59079434	F	II	BCAS3	Body	opensea		TRUE
cg00205786	-0.130293	0.579476	-11.2937	6.28729e-05	0.024383	2.56532	0.644622	0.514329	-0.130293	16	49669842	F	II	ZNF423	Body	island	chr16:49669571-49670438	NA
cg08390760	0.0580502	0.924251	11.2921	6.29193e-05	0.024383	2.56454	0.895226	0.953276	0.0580502	6	28973318	F	I	ZNF311	TSS1500	opensea		NA
cg05330604	-0.0750678	0.701532	-11.2904	6.2968e-05	0.024383	2.56372	0.739066	0.663998	-0.0750678	15	91837300	F	II	SV2B	3'UTR	shelf	chr15:91839948-91840340	NA
cg13428048	0.0913323	0.375191	11.2875	6.3051e-05	0.024383	2.56232	0.329524	0.420857	0.0913323	6	39259380	F	II		IGR	opensea		TRUE
cg04895202	-0.0869912	0.471336	-11.286	6.30959e-05	0.024383	2.56156	0.514831	0.42784	-0.0869912	1	113290965	F	II		IGR	shelf	chr1:113286332-113287172	NA
cg13823120	0.1239	0.489382	11.284	6.31525e-05	0.024383	2.56061	0.427432	0.551332	0.1239	9	90112125	R	II	DAPK1	TSS1500	shore	chr9:90112514-90113817	NA
cg12759387	0.107813	0.624887	11.283	6.31804e-05	0.024383	2.56014	0.570981	0.678793	0.107813	1	27849177	F	I		IGR	opensea		TRUE
cg25963505	-0.0829188	0.680214	-11.2796	6.32783e-05	0.0243985	2.5585	0.721674	0.638755	-0.0829188	7	135413023	R	II	SLC13A4	TSS200	opensea		TRUE
cg00379630	-0.0808457	0.747632	-11.2761	6.33818e-05	0.0244138	2.55676	0.788055	0.707209	-0.0808457	6	159736614	R	II		IGR	shore	chr6:159736690-159736973	NA
cg10972973	0.0886916	0.11809	11.2737	6.34509e-05	0.0244138	2.55561	0.0737443	0.162436	0.0886916	6	28602745	R	I		IGR	shore	chr6:28602853-28603295	NA
cg03646889	0.0888916	0.0968189	11.2723	6.34909e-05	0.0244138	2.55494	0.0523731	0.141265	0.0888916	1	99729807	R	I	LPPR4	TSS200	shore	chr1:99729982-99730335	TRUE
cg06354527	-0.0789036	0.82301	-11.2692	6.35808e-05	0.0244263	2.55343	0.862461	0.783558	-0.0789036	6	168122755	F	II		IGR	shore	chr6:168120634-168120892	NA
cg06672120	0.0521855	0.434245	11.2651	6.36994e-05	0.0244496	2.55145	0.408153	0.460338	0.0521855	16	85932383	R	II	IRF8	TSS1500	island	chr16:85932121-85932942	NA
cg26581449	0.0723951	0.223364	11.2615	6.38056e-05	0.0244682	2.54968	0.187167	0.259562	0.0723951	15	89285805	F	II		IGR	shore	chr15:89285012-89285287	NA
cg07490719	-0.0765992	0.0953332	-11.2519	6.40869e-05	0.0245539	2.54501	0.133633	0.0570336	-0.0765992	2	39744451	R	II		IGR	opensea		TRUE
cg06147822	-0.0389928	0.026254	-11.2483	6.41923e-05	0.0245705	2.54327	0.0457504	0.00675755	-0.0389928	20	57466905	R	I	GNAS	3'UTR	island	chr20:57463652-57467739	NA
cg26898039	-0.172518	0.691579	-11.2464	6.42462e-05	0.0245705	2.54237	0.777837	0.60532	-0.172518	1	34101256	F	II	CSMD2	Body	shelf	chr1:34098896-34099119	TRUE
cg22951411	-0.062127	0.166228	-11.2423	6.43681e-05	0.0245949	2.54036	0.197292	0.135165	-0.062127	19	57375307	F	II		IGR	shore	chr19:57375842-57376422	NA
cg11442173	0.0610589	0.866303	11.2354	6.45733e-05	0.0245992	2.53698	0.835774	0.896832	0.0610589	17	61515312	F	I	CYB561	5'UTR	island	chr17:61514752-61515386	NA
cg26203839	0.0672959	0.521147	11.2348	6.45886e-05	0.0245992	2.53672	0.4875	0.554795	0.0672959	8	142174631	R	I	DENND3	Body	opensea		TRUE
cg22495211	-0.119687	0.477214	-11.2324	6.46601e-05	0.0245992	2.53555	0.537058	0.417371	-0.119687	7	56514965	R	II	LOC650226	Body	shore	chr7:56515585-56515864	NA
cg10868668	-0.104946	0.742895	-11.2264	6.48395e-05	0.0245992	2.5326	0.795368	0.690422	-0.104946	4	38606942	F	II		IGR	opensea		TRUE
cg26272425	0.110049	0.162563	11.2263	6.48421e-05	0.0245992	2.53256	0.107539	0.217588	0.110049	21	15587812	R	II	RBM11	TSS1500	shore	chr21:15588439-15588908	NA
cg10477905	0.0493868	0.874081	11.2256	6.48631e-05	0.0245992	2.53222	0.849388	0.898775	0.0493868	2	177039295	R	II		IGR	shore	chr2:177039551-177039951	NA
cg13444413	0.0546884	0.702321	11.224	6.49094e-05	0.0245992	2.53146	0.674976	0.729665	0.0546884	12	58131011	R	II	AGAP2	1stExon	island	chr12:58130870-58132047	TRUE
cg10240150	0.0514015	0.691802	11.224	6.49109e-05	0.0245992	2.53143	0.666102	0.717503	0.0514015	2	204570067	F	II	CD28	TSS1500	opensea		NA
cg04419610	0.0820216	0.733095	11.2224	6.49585e-05	0.0245992	2.53066	0.692085	0.774106	0.0820216	19	48946564	F	I	GRIN2D	Body	island	chr19:48945800-48947636	NA
cg24847046	0.0604339	0.71649	11.2223	6.49597e-05	0.0245992	2.53063	0.686273	0.746707	0.0604339	1	161135079	F	II	PPOX	TSS1500	shore	chr1:161136001-161136686	NA
cg02473254	-0.127693	0.586906	-11.2179	6.50928e-05	0.0246216	2.52846	0.650753	0.52306	-0.127693	8	2000469	R	II	MYOM2	Body	shelf	chr8:2003809-2004059	NA
cg02519718	-0.144347	0.740278	-11.2165	6.51352e-05	0.0246216	2.52777	0.812451	0.668105	-0.144347	8	11251277	R	II	C8orf12	Body	opensea		NA
cg08388763	-0.109648	0.571332	-11.2125	6.52551e-05	0.0246282	2.52581	0.626156	0.516508	-0.109648	4	20986246	R	I	KCNIP4	Body	opensea		NA
cg08621926	0.0739356	0.787623	11.2101	6.53251e-05	0.0246282	2.52467	0.750655	0.824591	0.0739356	2	128569178	F	II	WDR33	TSS1500	shore	chr2:128568321-128569064	NA
cg09596674	0.0792961	0.642326	11.2078	6.53938e-05	0.0246282	2.52355	0.602678	0.681974	0.0792961	3	46607350	R	I	LRRC2	5'UTR	island	chr3:46607346-46607806	NA
cg11785699	-0.0847301	0.700076	-11.2057	6.54595e-05	0.0246282	2.52249	0.742442	0.657711	-0.0847301	14	76557356	R	II		IGR	opensea		TRUE
cg20541191	0.0797244	0.233481	11.2011	6.55965e-05	0.0246282	2.52026	0.193618	0.273343	0.0797244	8	32504110	F	II	NRG1	Body	opensea		TRUE
cg23242052	0.097639	0.517203	11.2011	6.55969e-05	0.0246282	2.52026	0.468384	0.566023	0.097639	2	176947786	R	II	EVX2	Body	island	chr2:176944087-176948446	NA
cg13956452	-0.107239	0.757422	-11.2011	6.55973e-05	0.0246282	2.52025	0.811042	0.703802	-0.107239	9	140333362	F	II	ENTPD8	5'UTR	shore	chr9:140332887-140333140	NA
cg03694195	-0.117577	0.915079	-11.1976	6.57035e-05	0.0246282	2.51853	0.973867	0.85629	-0.117577	6	10494999	F	II		IGR	opensea		NA
cg09554701	0.059601	0.885793	11.1965	6.57359e-05	0.0246282	2.51801	0.855992	0.915593	0.059601	1	180323123	R	II	ACBD6	Body	opensea		TRUE
cg11859607	0.0821548	0.289032	11.1959	6.5755e-05	0.0246282	2.5177	0.247955	0.33011	0.0821548	18	909154	R	II	ADCYAP1	Body	island	chr18:904578-909574	NA
cg16951385	-0.0465084	0.0514083	-11.1926	6.58535e-05	0.0246282	2.51611	0.0746625	0.0281541	-0.0465084	10	65029115	R	II	JMJD1C	Body	opensea		NA
cg11876574	0.0787113	0.250474	11.1896	6.59452e-05	0.0246282	2.51463	0.211118	0.289829	0.0787113	19	1757113	R	II	ONECUT3	Body	shore	chr19:1757415-1758094	NA
cg03515735	-0.145416	0.766122	-11.1879	6.59954e-05	0.0246282	2.51382	0.83883	0.693414	-0.145416	16	65850868	F	II		IGR	opensea		TRUE
cg15612945	0.126675	0.808857	11.1873	6.60138e-05	0.0246282	2.51352	0.74552	0.872195	0.126675	2	64242453	R	II	VPS54	5'UTR	shelf	chr2:64245934-64246893	NA
cg23355492	-0.0771187	0.848613	-11.187	6.60245e-05	0.0246282	2.51335	0.887172	0.810053	-0.0771187	17	45933593	R	II	SP6	TSS1500	opensea		NA
cg16484020	-0.0824762	0.334741	-11.1847	6.60935e-05	0.0246321	2.51224	0.375979	0.293503	-0.0824762	16	23217411	F	II	SCNN1G	Body	opensea		TRUE
cg04386642	-0.0791017	0.347252	-11.1807	6.62147e-05	0.0246321	2.51029	0.386803	0.307701	-0.0791017	20	59594954	R	II		IGR	shelf	chr20:59598843-59599305	NA
cg01340347	-0.127801	0.642616	-11.1798	6.6243e-05	0.0246321	2.50983	0.706516	0.578715	-0.127801	5	173415630	R	II	C5orf47	TSS1500	shore	chr5:173415924-173416586	NA
cg01296927	-0.053506	0.069504	-11.1759	6.63631e-05	0.0246321	2.50791	0.096257	0.042751	-0.053506	2	82120996	F	II		IGR	opensea		TRUE
cg16890681	-0.0532321	0.0507007	-11.1755	6.63757e-05	0.0246321	2.50771	0.0773168	0.0240847	-0.0532321	2	68479269	R	II	PPP3R1	5'UTR	island	chr2:68479061-68480040	NA
cg18321354	-0.0606649	0.704388	-11.1748	6.63944e-05	0.0246321	2.50741	0.73472	0.674055	-0.0606649	7	3084516	R	II	CARD11	TSS1500	opensea		NA
cg07177860	-0.0659014	0.774531	-11.1733	6.64417e-05	0.0246321	2.50665	0.807482	0.74158	-0.0659014	2	26402318	R	II	FAM59B	Body	shore	chr2:26401695-26402099	TRUE
cg15336705	-0.230719	0.605403	-11.1632	6.67529e-05	0.0246509	2.50168	0.720763	0.490044	-0.230719	11	119688946	F	II		IGR	opensea		TRUE
ch.11.1684505R	-0.0696496	0.0763932	-11.1612	6.68141e-05	0.0246509	2.5007	0.111218	0.0415684	-0.0696496	11	77410861	F	II	RSF1	Body	opensea		NA
cg14454127	0.25528	0.649789	11.16	6.68495e-05	0.0246509	2.50014	0.522149	0.777429	0.25528	5	399787	F	I	AHRR	Body	opensea		TRUE
cg19801556	0.0572548	0.104325	11.1598	6.68562e-05	0.0246509	2.50003	0.0756975	0.132952	0.0572548	17	72733450	F	I	RAB37	Body	island	chr17:72732848-72733545	TRUE
cg18802138	-0.050292	0.733118	-11.1587	6.68917e-05	0.0246509	2.49947	0.758264	0.707972	-0.050292	16	85981780	R	II		IGR	island	chr16:85981652-85981965	NA
cg14601868	0.0934712	0.780211	11.1572	6.69379e-05	0.0246509	2.49873	0.733475	0.826946	0.0934712	2	176993320	F	II	HOXD8	TSS1500	shore	chr2:176993479-176995557	TRUE
cg22165524	0.128455	0.766315	11.1568	6.695e-05	0.0246509	2.49854	0.702088	0.830542	0.128455	5	1213187	F	I	SLC6A19	Body	shore	chr5:1212467-1212668	NA
cg19281693	-0.0499661	0.0580864	-11.1535	6.7051e-05	0.0246509	2.49694	0.0830694	0.0331033	-0.0499661	22	42666674	R	II		IGR	island	chr22:42665452-42667419	NA
cg04436971	0.107805	0.632892	11.1532	6.70605e-05	0.0246509	2.49678	0.57899	0.686794	0.107805	16	30016811	F	II	INO80E	3'UTR	opensea		NA
cg24809407	-0.0894377	0.686112	-11.1528	6.70741e-05	0.0246509	2.49657	0.730831	0.641393	-0.0894377	7	27274919	F	II		IGR	shore	chr7:27275055-27275626	TRUE
cg00996790	0.186129	0.674585	11.1504	6.7146e-05	0.0246559	2.49543	0.58152	0.767649	0.186129	8	1432751	R	II		IGR	shore	chr8:1430752-1431324	NA
cg07224215	-0.0422399	0.065222	-11.1466	6.72646e-05	0.0246781	2.49355	0.0863419	0.044102	-0.0422399	2	169747227	R	II	SPC25	TSS1500	shore	chr2:169746719-169747005	NA
cg23337162	-0.0727879	0.760486	-11.143	6.73763e-05	0.0246939	2.49178	0.79688	0.724092	-0.0727879	3	50525669	F	II	CACNA2D2	Body	opensea		TRUE
cg15577516	-0.120753	0.825829	-11.1398	6.74757e-05	0.0246939	2.49021	0.886206	0.765452	-0.120753	7	12462597	R	II		IGR	opensea		TRUE
cg27305383	0.14294	0.190407	11.1396	6.74826e-05	0.0246939	2.49011	0.118936	0.261877	0.14294	4	57522795	R	II	HOPX	5'UTR	shore	chr4:57521621-57522703	NA
cg05869585	-0.0859427	0.780724	-11.1367	6.75734e-05	0.0247058	2.48868	0.823695	0.737753	-0.0859427	16	8890233	R	II	TMEM186	Body	shore	chr16:8891322-8891928	NA
cg03221198	-0.0911583	0.52237	-11.1298	6.77882e-05	0.0247502	2.4853	0.567949	0.476791	-0.0911583	19	9204247	R	II	OR1M1	1stExon	island	chr19:9204246-9204490	NA
cg23978358	-0.116345	0.187	-11.1258	6.79161e-05	0.0247502	2.48329	0.245172	0.128827	-0.116345	6	55192049	F	II	GFRAL	TSS1500	opensea		NA
cg24276681	0.117679	0.424089	11.1206	6.8079e-05	0.0247502	2.48074	0.365249	0.482928	0.117679	18	2906283	F	I	EMILIN2	Body	island	chr18:2905950-2907348	NA
cg24999858	-0.142594	0.328766	-11.1181	6.81561e-05	0.0247502	2.47953	0.400063	0.257469	-0.142594	2	214027718	R	II		IGR	opensea		TRUE
cg26476939	-0.16435	0.496091	-11.1161	6.82212e-05	0.0247502	2.47852	0.578266	0.413915	-0.16435	6	32065043	F	II	TNXB	Body	island	chr6:32063533-32065044	NA
cg17002428	0.0397081	0.727738	11.1158	6.82289e-05	0.0247502	2.4784	0.707884	0.747592	0.0397081	1	3778271	F	II	DFFB	Body	shelf	chr1:3773187-3774465	NA
cg11961275	-0.0856968	0.561069	-11.1146	6.82664e-05	0.0247502	2.47781	0.603917	0.518221	-0.0856968	2	131487543	R	II	GPR148	1stExon	shelf	chr2:131485149-131485460	NA
cg19489797	0.0943927	0.207577	11.1113	6.83714e-05	0.0247502	2.47618	0.16038	0.254773	0.0943927	2	25475140	R	I	DNMT3A	Body	island	chr2:25474757-25475598	NA
cg27147281	-0.0713558	0.895099	-11.1079	6.84811e-05	0.0247502	2.47447	0.930777	0.859421	-0.0713558	17	42706855	F	II		IGR	opensea		NA
cg03808462	-0.12456	0.710756	-11.1073	6.84997e-05	0.0247502	2.47418	0.773036	0.648476	-0.12456	4	47710820	R	II	CORIN	Body	shelf	chr4:47708443-47708712	NA
cg25980388	0.125062	0.807265	11.106	6.85406e-05	0.0247502	2.47354	0.744734	0.869796	0.125062	1	5870397	F	I		IGR	opensea		NA
cg11060441	-0.0675303	0.763471	-11.1048	6.85791e-05	0.0247502	2.47295	0.797237	0.729706	-0.0675303	7	149485712	R	I	SSPO	Body	shore	chr7:149487283-149487769	NA
cg06862589	-0.0775202	0.344848	-11.103	6.86352e-05	0.0247502	2.47208	0.383608	0.306088	-0.0775202	6	169106651	F	II		IGR	opensea		NA
cg22992573	-0.0388063	0.0638691	-11.1014	6.8685e-05	0.0247502	2.4713	0.0832722	0.0444659	-0.0388063	12	95611779	F	I	VEZT	Body	island	chr12:95610834-95611997	NA
cg01667646	0.0671859	0.123807	11.094	6.89211e-05	0.0247502	2.46765	0.0902145	0.1574	0.0671859	15	84116018	F	I	SH3GL3	TSS200	island	chr15:84115762-84116921	NA
cg13688916	-0.107664	0.776711	-11.0928	6.89601e-05	0.0247502	2.46705	0.830544	0.722879	-0.107664	18	32959975	R	II		IGR	shelf	chr18:32956764-32957406	NA
cg04141627	-0.0632094	0.120623	-11.0915	6.90034e-05	0.0247502	2.46638	0.152228	0.0890183	-0.0632094	8	142627044	R	II		IGR	shelf	chr8:142630127-142630468	TRUE
cg03719947	0.0521625	0.242059	11.0913	6.90098e-05	0.0247502	2.46628	0.215977	0.26814	0.0521625	19	45851959	R	II	KLC3	Body	shore	chr19:45849852-45850054	NA
cg01945223	-0.144336	0.696031	-11.0895	6.90665e-05	0.0247502	2.4654	0.768199	0.623863	-0.144336	3	121980683	R	II	CASR	Body	opensea		NA
cg04053417	-0.122731	0.556872	-11.088	6.91134e-05	0.0247502	2.46468	0.618237	0.495506	-0.122731	16	86232052	R	II		IGR	opensea		NA
cg22710398	-0.048442	0.886142	-11.0876	6.91264e-05	0.0247502	2.46448	0.910363	0.861921	-0.048442	6	86349279	R	II	SYNCRIP	Body	shelf	chr6:86351551-86353914	NA
cg16144883	-0.111279	0.763808	-11.0859	6.91811e-05	0.0247502	2.46364	0.819448	0.708169	-0.111279	17	398066	R	I		IGR	opensea		NA
cg08469202	-0.109663	0.818328	-11.0813	6.93307e-05	0.0247502	2.46134	0.87316	0.763496	-0.109663	13	30550924	R	II		IGR	opensea		TRUE
cg07955315	-0.0961041	0.737613	-11.081	6.93386e-05	0.0247502	2.46121	0.785665	0.689561	-0.0961041	12	132687729	R	II	GALNT9	Body	shore	chr12:132688108-132688391	NA
cg16895057	0.0929418	0.800622	11.0738	6.95733e-05	0.0247502	2.45761	0.754151	0.847093	0.0929418	1	36859417	R	II	LSM10	Body	shelf	chr1:36863211-36863603	NA
cg01829407	-0.0863031	0.708789	-11.0724	6.96161e-05	0.0247502	2.45696	0.751941	0.665638	-0.0863031	4	80246779	R	II	NAA11	1stExon	opensea		NA
cg02452500	0.0824734	0.866935	11.0716	6.96442e-05	0.0247502	2.45653	0.825699	0.908172	0.0824734	11	13161927	F	II		IGR	opensea		TRUE
cg00308185	-0.105418	0.732551	-11.0712	6.9656e-05	0.0247502	2.45635	0.78526	0.679842	-0.105418	1	92414910	R	II	BRDT	TSS200	island	chr1:92414718-92414986	NA
cg10097755	-0.0697154	0.693089	-11.069	6.97257e-05	0.0247502	2.45528	0.727947	0.658231	-0.0697154	1	3034236	F	II	PRDM16	Body	shelf	chr1:3038067-3038343	NA
cg00319774	0.078754	0.75342	11.0688	6.9733e-05	0.0247502	2.45517	0.714043	0.792797	0.078754	8	33455184	R	II	DUSP26	5'UTR	shore	chr8:33456915-33457515	NA
cg03259333	-0.105903	0.679166	-11.0681	6.97559e-05	0.0247502	2.45482	0.732117	0.626214	-0.105903	5	178592153	R	II	ADAMTS2	Body	shore	chr5:178593903-178594656	NA
cg22751046	0.0426371	0.741483	11.0671	6.97879e-05	0.0247502	2.45433	0.720165	0.762802	0.0426371	5	125799448	R	II	GRAMD3	Body	opensea		NA
cg09319475	-0.141394	0.507073	-11.0657	6.98333e-05	0.0247502	2.45364	0.57777	0.436376	-0.141394	14	99587888	R	II		IGR	shelf	chr14:99584405-99585010	NA
cg23386659	-0.0822796	0.592732	-11.064	6.989e-05	0.0247502	2.45277	0.633872	0.551592	-0.0822796	19	840950	F	II	PRTN3	TSS200	shelf	chr19:843468-844085	NA
cg04489012	0.125221	0.33582	11.0631	6.99185e-05	0.0247502	2.45234	0.273209	0.39843	0.125221	1	151812710	F	I	LOC100132111	Body	shore	chr1:151810460-151811684	NA
cg19025736	-0.063341	0.0775793	-11.0631	6.99187e-05	0.0247502	2.45234	0.10925	0.0459088	-0.063341	1	204376666	R	II	PPP1R15B	Body	shelf	chr1:204380313-204381159	NA
cg21179892	0.16025	0.301114	11.0614	6.99744e-05	0.0247502	2.45149	0.220989	0.381238	0.16025	8	1271692	R	II		IGR	opensea		NA
cg02580606	-0.101443	0.67789	-11.0603	7.00099e-05	0.0247502	2.45095	0.728611	0.627168	-0.101443	17	39526726	F	II	KRT33B	TSS1500	opensea		NA
cg00083685	-0.0834805	0.658348	-11.0602	7.00143e-05	0.0247502	2.45088	0.700088	0.616608	-0.0834805	21	43767586	F	II	TFF2	Body	opensea		NA
cg00730780	-0.0776616	0.649679	-11.0596	7.0031e-05	0.0247502	2.45063	0.68851	0.610848	-0.0776616	10	30316187	R	II	KIAA1462	Body	opensea		NA
cg09441819	-0.0747337	0.0981653	-11.0574	7.01052e-05	0.0247557	2.4495	0.135532	0.0607984	-0.0747337	5	121186479	R	II	FTMT	TSS1500	shore	chr5:121187387-121188124	NA
cg15355967	-0.140977	0.63214	-11.0536	7.02269e-05	0.0247781	2.44765	0.702629	0.561652	-0.140977	2	3697542	R	II		IGR	shore	chr2:3698659-3698875	NA
cg04630292	0.0721707	0.706375	11.047	7.0445e-05	0.0248317	2.44435	0.67029	0.742461	0.0721707	6	32116994	R	I	PRRT1	3'UTR	island	chr6:32116590-32117229	NA
cg14024502	-0.0547845	0.648798	-11.0454	7.04963e-05	0.0248317	2.44357	0.67619	0.621406	-0.0547845	1	27693795	R	II	MAP3K6	TSS1500	shore	chr1:27692412-27693243	NA
cg15141195	-0.0504419	0.514304	-11.0367	7.07844e-05	0.0249125	2.43922	0.539525	0.489083	-0.0504419	6	1394758	F	II	FOXF2	Body	shore	chr6:1393049-1394170	NA
cg08652245	-0.0514016	0.537756	-11.0301	7.1002e-05	0.0249179	2.43595	0.563457	0.512055	-0.0514016	17	26833078	R	II		IGR	opensea		NA
cg11551879	0.140231	0.409309	11.0256	7.11511e-05	0.0249179	2.43371	0.339194	0.479425	0.140231	12	111620258	R	II	CUX2	Body	opensea		NA
cg15204945	-0.0713622	0.740489	-11.0253	7.11613e-05	0.0249179	2.43356	0.776171	0.704808	-0.0713622	19	39694177	R	II	SYCN	Body	shore	chr19:39694476-39694994	NA
cg08908131	-0.0541787	0.0701101	-11.0247	7.11803e-05	0.0249179	2.43327	0.0971995	0.0430208	-0.0541787	10	118706938	R	II	KIAA1598	Body	opensea		TRUE
cg20004827	-0.140759	0.621381	-11.021	7.13046e-05	0.0249179	2.43141	0.691761	0.551002	-0.140759	10	135026878	F	II	KNDC1	Body	shelf	chr10:135029238-135029505	NA
cg13764979	-0.0658555	0.0961789	-11.0192	7.13634e-05	0.0249179	2.43053	0.129107	0.0632511	-0.0658555	6	55578522	R	II		IGR	opensea		TRUE
cg27054610	-0.0843971	0.354453	-11.0187	7.13804e-05	0.0249179	2.43028	0.396651	0.312254	-0.0843971	6	32186164	F	II	NOTCH4	Body	opensea		NA
cg05879419	-0.143701	0.70561	-11.0134	7.15575e-05	0.0249179	2.42764	0.777461	0.633759	-0.143701	2	196684066	R	II	DNAH7	Body	opensea		TRUE
ch.3.1113149F	-0.0557201	0.0924073	-11.0121	7.16015e-05	0.0249179	2.42698	0.120267	0.0645472	-0.0557201	3	51461419	F	II	VPRBP	Body	opensea		NA
cg18342703	-0.123875	0.620297	-11.0086	7.17193e-05	0.0249179	2.42523	0.682235	0.55836	-0.123875	3	71499629	F	II	FOXP1	5'UTR	opensea		TRUE
cg07388969	0.0768314	0.852001	11.0061	7.18013e-05	0.0249179	2.42401	0.813585	0.890416	0.0768314	15	38509709	F	II		IGR	opensea		TRUE
cg09412808	0.0418749	0.814059	11.0053	7.18285e-05	0.0249179	2.42361	0.793122	0.834996	0.0418749	4	57180590	R	I	KIAA1211	Body	island	chr4:57180225-57180683	NA
cg18651026	-0.075469	0.707927	-11.0032	7.18989e-05	0.0249179	2.42256	0.745662	0.670193	-0.075469	6	33140660	R	II	COL11A2	Body	opensea		NA
ch.15.37208706R	0.0823488	0.0953973	11.003	7.19047e-05	0.0249179	2.42248	0.0542229	0.136572	0.0823488	15	39421414	F	II		IGR	opensea		TRUE
cg09371059	-0.103697	0.504447	-10.9997	7.20162e-05	0.0249179	2.42082	0.556295	0.452599	-0.103697	16	17842081	F	II		IGR	opensea		TRUE
cg26622537	-0.108336	0.295064	-10.9993	7.20306e-05	0.0249179	2.42061	0.349232	0.240896	-0.108336	11	101458233	F	II		IGR	shelf	chr11:101453357-101454684	NA
cg04886642	0.105624	0.246183	10.9976	7.20867e-05	0.0249179	2.41978	0.193371	0.298995	0.105624	17	72920359	R	II	OTOP2	TSS200	island	chr17:72918995-72921019	TRUE
cg14323834	-0.0862562	0.340943	-10.9953	7.2164e-05	0.0249179	2.41864	0.384072	0.297815	-0.0862562	11	114702841	R	II		IGR	opensea		TRUE
cg00608006	-0.049128	0.0385261	-10.9944	7.21946e-05	0.0249179	2.41818	0.0630901	0.0139621	-0.049128	3	160282993	F	II	KPNA4	Body	island	chr3:160282505-160283874	NA
cg13875518	0.12062	0.31765	10.9926	7.22553e-05	0.0249179	2.41729	0.25734	0.37796	0.12062	20	21502218	F	II		IGR	island	chr20:21501961-21503931	NA
cg04228935	0.0744441	0.357585	10.992	7.22775e-05	0.0249179	2.41696	0.320363	0.394807	0.0744441	21	36399258	F	II	RUNX1	Body	island	chr21:36398960-36399259	TRUE
cg01205011	0.0725016	0.62072	10.9919	7.22783e-05	0.0249179	2.41695	0.584469	0.656971	0.0725016	6	35262113	R	II	ZNF76	Body	opensea		NA
cg11706111	-0.0772758	0.317301	-10.9904	7.23306e-05	0.0249179	2.41618	0.355939	0.278664	-0.0772758	16	71523144	F	II	ZNF19	5'UTR	opensea		NA
cg01047778	-0.158258	0.586049	-10.9898	7.23503e-05	0.0249179	2.41589	0.665178	0.50692	-0.158258	11	70584252	F	II	SHANK2	Body	opensea		NA
cg08358624	0.0924371	0.672764	10.9886	7.23904e-05	0.0249179	2.41529	0.626545	0.718982	0.0924371	17	42992658	F	II	GFAP	1stExon	shelf	chr17:42988741-42989148	NA
cg04864309	-0.114362	0.679233	-10.9883	7.24022e-05	0.0249179	2.41512	0.736414	0.622052	-0.114362	3	18246314	R	II		IGR	opensea		TRUE
cg26283559	-0.159236	0.277672	-10.987	7.24461e-05	0.0249179	2.41447	0.357289	0.198054	-0.159236	11	60284021	F	II	MS4A13	5'UTR	shore	chr11:60282783-60283045	NA
cg21409965	0.0594269	0.760316	10.987	7.24463e-05	0.0249179	2.41447	0.730602	0.790029	0.0594269	1	37283904	R	II	GRIK3	Body	opensea		TRUE
cg19058865	0.0445133	0.110654	10.9778	7.27584e-05	0.025005	2.40988	0.0883978	0.132911	0.0445133	19	4327350	F	I	STAP2	Body	island	chr19:4326878-4327380	TRUE
cg00334532	-0.166661	0.551066	-10.9708	7.29977e-05	0.0250669	2.40638	0.634397	0.467736	-0.166661	6	32712093	F	II	HLA-DQA2	Body	opensea		NA
cg26363579	-0.0710318	0.361211	-10.9658	7.31692e-05	0.0250672	2.40388	0.396726	0.325695	-0.0710318	8	1107269	F	II		IGR	shore	chr8:1105083-1105435	NA
cg04522309	-0.0652245	0.825099	-10.9658	7.31697e-05	0.0250672	2.40387	0.857711	0.792486	-0.0652245	9	137356167	R	II		IGR	shore	chr9:137356381-137358802	NA
cg02022491	0.0735382	0.810842	10.9642	7.32233e-05	0.0250672	2.40309	0.774073	0.847612	0.0735382	17	2323612	F	I	METT10D	Body	opensea		NA
cg27134251	0.096379	0.256577	10.9625	7.32809e-05	0.0250672	2.40225	0.208387	0.304766	0.096379	8	1365049	R	II		IGR	shore	chr8:1365174-1365503	NA
cg26661640	-0.0923096	0.565761	-10.9621	7.32944e-05	0.0250672	2.40205	0.611915	0.519606	-0.0923096	11	64458846	R	II	NRXN2	Body	opensea		NA
cg16133088	0.179193	0.534374	10.9557	7.35159e-05	0.0251098	2.39883	0.444777	0.623971	0.179193	12	3862428	R	I	EFCAB4B	TSS200	island	chr12:3862068-3862606	TRUE
cg26050734	0.0879235	0.267842	10.9529	7.36133e-05	0.0251098	2.39742	0.22388	0.311804	0.0879235	1	151689032	F	II	TNRC4	5'UTR	opensea		NA
cg03590492	-0.0855931	0.310564	-10.9527	7.36205e-05	0.0251098	2.39731	0.35336	0.267767	-0.0855931	9	137977757	F	II	OLFM1	Body	shore	chr9:137978821-137980254	NA
cg20629417	0.0432928	0.870023	10.949	7.37479e-05	0.0251098	2.39547	0.848376	0.891669	0.0432928	1	3106929	F	I	PRDM16	Body	shore	chr1:3104956-3105253	NA
cg06786153	0.0520731	0.697827	10.9486	7.37623e-05	0.0251098	2.39526	0.671791	0.723864	0.0520731	15	78327011	R	I	TBC1D2B	Body	opensea		TRUE
cg24840228	0.0553567	0.219293	10.9477	7.37942e-05	0.0251098	2.3948	0.191615	0.246972	0.0553567	9	131037543	F	II	C9orf119	TSS1500	shore	chr9:131037591-131038695	NA
cg02963866	0.131411	0.195337	10.9465	7.38337e-05	0.0251098	2.39422	0.129631	0.261042	0.131411	15	29612015	F	II	FAM189A1	Body	opensea		TRUE
cg15416442	0.081159	0.312097	10.9431	7.39527e-05	0.0251297	2.39251	0.271517	0.352676	0.081159	14	59244557	R	II		IGR	opensea		TRUE
cg11704876	0.123562	0.349061	10.9408	7.40321e-05	0.0251297	2.39136	0.28728	0.410842	0.123562	1	40025232	F	I	LOC728448	Body	opensea		NA
cg13958923	-0.0600671	0.0833968	-10.9381	7.41273e-05	0.0251297	2.38999	0.11343	0.0533633	-0.0600671	4	109571453	F	I	OSTC	TSS1500	shore	chr4:109571693-109572039	NA
cg14150186	-0.0811578	0.104508	-10.9364	7.41844e-05	0.0251297	2.38917	0.145086	0.0639287	-0.0811578	9	105764606	R	II	CYLC2	Body	opensea		NA
cg08146841	-0.224712	0.46937	-10.9363	7.41888e-05	0.0251297	2.3891	0.581726	0.357014	-0.224712	6	124603667	R	II	NKAIN2	Body	opensea		NA
cg10371615	-0.0847168	0.610255	-10.93	7.44094e-05	0.0251843	2.38593	0.652613	0.567896	-0.0847168	7	157277398	F	II		IGR	shore	chr7:157276326-157276556	NA
cg12050750	-0.0832734	0.606588	-10.9246	7.4597e-05	0.0252265	2.38324	0.648224	0.564951	-0.0832734	8	145938126	R	II		IGR	shore	chr8:145938492-145939708	NA
cg02391433	-0.0972299	0.730928	-10.9215	7.47085e-05	0.0252265	2.38165	0.779543	0.682313	-0.0972299	9	37574923	F	II	FBXO10	5'UTR	shore	chr9:37575918-37576445	TRUE
cg17501569	-0.1188	0.640262	-10.9194	7.47804e-05	0.0252265	2.38062	0.699662	0.580862	-0.1188	16	811064	R	II	MSLN	TSS200	opensea		NA
cg23791592	-0.0391762	0.021499	-10.9178	7.48387e-05	0.0252265	2.37979	0.0410871	0.00191086	-0.0391762	12	120806383	R	I	MSI1	Body	island	chr12:120806251-120807026	NA
cg16625119	0.05295	0.442625	10.9168	7.48716e-05	0.0252265	2.37932	0.41615	0.4691	0.05295	16	86653176	R	II		IGR	opensea		NA
cg22076757	0.0613184	0.823891	10.9135	7.49883e-05	0.0252265	2.37765	0.793232	0.85455	0.0613184	1	109849705	F	I	MYBPHL	TSS200	opensea		TRUE
cg12020230	-0.100247	0.410606	-10.9115	7.50603e-05	0.0252265	2.37663	0.460729	0.360482	-0.100247	4	78432901	F	II	CXCL13	TSS200	opensea		NA
cg03305095	-0.058324	0.0482218	-10.9111	7.50723e-05	0.0252265	2.37646	0.0773838	0.0190598	-0.058324	20	60941912	R	I	LAMA5	Body	island	chr20:60941619-60942684	NA
cg21162528	-0.100912	0.566525	-10.9103	7.51015e-05	0.0252265	2.37604	0.616981	0.516069	-0.100912	12	131455562	R	II	GPR133	Body	opensea		NA
cg20261431	-0.135183	0.176277	-10.9095	7.51295e-05	0.0252265	2.37565	0.243869	0.108686	-0.135183	2	194808427	F	II		IGR	opensea		TRUE
cg20745925	0.0857423	0.875413	10.9071	7.52146e-05	0.0252274	2.37444	0.832542	0.918284	0.0857423	5	56532014	F	II	GPBP1	Body	opensea		TRUE
cg05788927	-0.0934419	0.1414	-10.9061	7.52512e-05	0.0252274	2.37392	0.188121	0.0946789	-0.0934419	11	24532473	R	II	LUZP2	Body	opensea		TRUE
cg16818361	-0.111928	0.828936	-10.9012	7.54242e-05	0.0252516	2.37146	0.8849	0.772972	-0.111928	3	118792317	R	II	IGSF11	Body	opensea		NA
cg01901466	0.115937	0.173369	10.9007	7.54425e-05	0.0252516	2.3712	0.115401	0.231338	0.115937	14	93388880	R	II	CHGA	TSS1500	shore	chr14:93389245-93389899	NA
cg21516384	-0.110697	0.34084	-10.8962	7.5604e-05	0.0252745	2.36892	0.396189	0.285491	-0.110697	17	78233839	F	II	RNF213	TSS1500	shore	chr17:78233888-78235283	NA
cg00318877	0.0900975	0.864657	10.8936	7.56959e-05	0.0252745	2.36762	0.819608	0.909705	0.0900975	11	28190822	F	II	METT5D1	Body	opensea		TRUE
cg05499880	-0.0497748	0.857348	-10.8935	7.5701e-05	0.0252745	2.36755	0.882236	0.832461	-0.0497748	7	2473462	R	II	CHST12	Body	island	chr7:2472245-2473567	NA
cg10613707	-0.0982594	0.49782	-10.8907	7.57997e-05	0.0252745	2.36616	0.54695	0.448691	-0.0982594	5	3394463	R	II		IGR	opensea		TRUE
cg00011482	0.08966	0.205021	10.8898	7.58326e-05	0.0252745	2.36569	0.160191	0.249851	0.08966	14	37128790	R	II	PAX9	5'UTR	shore	chr14:37126786-37128274	NA
cg03192231	-0.124249	0.762917	-10.8864	7.59541e-05	0.0252745	2.36398	0.825041	0.700792	-0.124249	3	35786480	F	II	ARPP-21	Body	opensea		TRUE
cg05962106	-0.12515	0.663807	-10.8864	7.59545e-05	0.0252745	2.36398	0.726382	0.601231	-0.12515	11	64329383	F	II	SLC22A11	Body	shore	chr11:64329520-64329825	NA
ch.1.3571436F	-0.0930391	0.108266	-10.8839	7.60444e-05	0.0252745	2.36271	0.154785	0.0617462	-0.0930391	1	182834544	F	II	DHX9	Body	opensea		NA
cg07151572	0.080041	0.159745	10.8838	7.60479e-05	0.0252745	2.36266	0.119724	0.199765	0.080041	12	132886302	F	II	GALNT9	Body	shore	chr12:132885388-132885592	NA
cg20815339	-0.101806	0.703984	-10.8821	7.61072e-05	0.0252745	2.36183	0.754887	0.653081	-0.101806	4	7435357	R	II	PSAPL1	1stExon	opensea		NA
ch.3.3414728R	-0.108438	0.127642	-10.8786	7.62351e-05	0.0252808	2.36004	0.181861	0.0734231	-0.108438	3	175640408	F	II		IGR	opensea		NA
cg19262563	-0.11321	0.133516	-10.8777	7.62664e-05	0.0252808	2.3596	0.190121	0.0769109	-0.11321	7	80456684	R	II	SEMA3C	Body	opensea		TRUE
cg26072437	-0.0452729	0.0663702	-10.8766	7.63054e-05	0.0252808	2.35905	0.0890066	0.0437337	-0.0452729	4	170581380	R	II	CLCN3	Body	opensea		TRUE
cg15661311	0.104307	0.320017	10.8733	7.64266e-05	0.0252819	2.35735	0.267863	0.37217	0.104307	11	504551	F	I	RNH1	5'UTR	island	chr11:504189-504659	TRUE
cg15997635	-0.0398112	0.0370406	-10.8732	7.643e-05	0.0252819	2.35731	0.0569462	0.017135	-0.0398112	19	6737431	R	I	GPR108	Body	island	chr19:6737239-6737780	NA
cg02161203	-0.0810065	0.563792	-10.8699	7.65462e-05	0.0252819	2.35568	0.604296	0.523289	-0.0810065	22	50008841	R	II		IGR	shore	chr22:50008958-50009712	NA
cg11207534	0.116412	0.406829	10.8699	7.65472e-05	0.0252819	2.35567	0.348623	0.465035	0.116412	8	41686438	F	I	ANK1	Body	island	chr8:41685748-41686674	TRUE
cg26965236	-0.237665	0.4117	-10.8654	7.67114e-05	0.0253164	2.35338	0.530533	0.292867	-0.237665	8	13434991	F	II		IGR	opensea		TRUE
cg23492327	-0.135059	0.629209	-10.8609	7.68736e-05	0.0253502	2.35112	0.696739	0.561679	-0.135059	6	168562318	F	II		IGR	opensea		NA
cg16430365	-0.156609	0.753912	-10.8569	7.702e-05	0.0253616	2.34909	0.832217	0.675608	-0.156609	16	86598888	F	II		IGR	shore	chr16:86599355-86602649	TRUE
cg26114352	-0.0853238	0.659336	-10.8558	7.70604e-05	0.0253616	2.34853	0.701998	0.616674	-0.0853238	4	8495623	R	II		IGR	opensea		TRUE
cg00761968	-0.113066	0.697233	-10.855	7.70878e-05	0.0253616	2.34815	0.753766	0.6407	-0.113066	13	53314142	F	II	LECT1	TSS200	shore	chr13:53313127-53314045	NA
cg13425422	-0.105449	0.552845	-10.8437	7.75042e-05	0.0254023	2.34239	0.60557	0.500121	-0.105449	2	167168604	R	II	SCN9A	5'UTR	opensea		NA
cg23630276	0.0944366	0.878255	10.8436	7.75071e-05	0.0254023	2.34235	0.831037	0.925473	0.0944366	2	63290522	F	II		IGR	shelf	chr2:63285949-63287097	NA
cg24701575	-0.0992957	0.668506	-10.8418	7.7574e-05	0.0254023	2.34142	0.718154	0.618858	-0.0992957	11	31845389	F	II		IGR	shore	chr11:31847132-31847958	NA
cg23136495	-0.164598	0.599041	-10.8398	7.76464e-05	0.0254023	2.34043	0.681339	0.516742	-0.164598	5	120248381	R	II		IGR	opensea		TRUE
cg01952953	0.106457	0.322647	10.8383	7.77005e-05	0.0254023	2.33968	0.269419	0.375876	0.106457	12	108168562	F	II	ASCL4	1stExon	shore	chr12:108168986-108169570	NA
cg02400725	-0.0858834	0.863518	-10.8382	7.77046e-05	0.0254023	2.33962	0.90646	0.820577	-0.0858834	6	70579618	F	II	COL19A1	5'UTR	shelf	chr6:70576974-70577572	NA
cg10167060	0.103784	0.425246	10.838	7.77137e-05	0.0254023	2.3395	0.373354	0.477138	0.103784	19	45257836	F	I	BCL3	Body	island	chr19:45257703-45257918	NA
cg26824847	-0.108692	0.326188	-10.8354	7.78089e-05	0.0254023	2.33819	0.380534	0.271842	-0.108692	11	132728088	F	II	OPCML	Body	opensea		TRUE
cg01033451	-0.0897583	0.530099	-10.8352	7.78173e-05	0.0254023	2.33807	0.574978	0.48522	-0.0897583	15	101836060	R	II	SNRPA1	TSS1500	shore	chr15:101834943-101835946	NA
cg26388707	-0.0933559	0.252904	-10.835	7.78241e-05	0.0254023	2.33798	0.299582	0.206226	-0.0933559	15	28000367	F	II	OCA2	3'UTR	opensea		NA
cg09088576	0.0769957	0.689529	10.8337	7.78709e-05	0.0254023	2.33734	0.651031	0.728026	0.0769957	1	36947785	F	II	CSF3R	5'UTR	opensea		TRUE
cg10906729	0.0708375	0.777489	10.8258	7.81621e-05	0.0254353	2.33335	0.74207	0.812908	0.0708375	17	46682390	F	I	LOC404266	Body	shelf	chr17:46685244-46685449	NA
cg09293773	-0.113924	0.601678	-10.8236	7.82455e-05	0.0254353	2.33221	0.65864	0.544716	-0.113924	11	57957939	R	II	OR9Q2	5'UTR	opensea		NA
cg00938819	-0.117058	0.527874	-10.8233	7.82574e-05	0.0254353	2.33204	0.586403	0.469344	-0.117058	9	126807511	R	II		IGR	island	chr9:126807510-126808181	NA
cg10101290	-0.0664719	0.0760139	-10.823	7.8268e-05	0.0254353	2.3319	0.10925	0.042778	-0.0664719	13	55612647	F	II		IGR	opensea		TRUE
cg15229481	-0.1001	0.477792	-10.8219	7.83094e-05	0.0254353	2.33133	0.527842	0.427741	-0.1001	20	865829	R	II	ANGPT4	Body	island	chr20:865828-866064	TRUE
cg22700854	0.0888232	0.443937	10.8193	7.84048e-05	0.0254353	2.33003	0.399526	0.488349	0.0888232	17	79859932	R	I	NPB	TSS200	island	chr17:79859808-79860963	TRUE
cg20289854	-0.139233	0.741829	-10.8187	7.84288e-05	0.0254353	2.3297	0.811446	0.672212	-0.139233	1	247457841	R	II		IGR	opensea		TRUE
cg23267665	-0.0576498	0.700328	-10.8177	7.84645e-05	0.0254353	2.32922	0.729153	0.671504	-0.0576498	1	14030141	F	II	PRDM2	TSS1500	shelf	chr1:14026481-14027200	NA
cg23786883	0.0497926	0.789552	10.8164	7.85125e-05	0.0254353	2.32856	0.764655	0.814448	0.0497926	20	4764234	F	II	RASSF2	3'UTR	opensea		NA
cg11076996	0.115824	0.782926	10.8108	7.87201e-05	0.0254831	2.32574	0.725015	0.840838	0.115824	11	94300248	F	II	PIWIL4	TSS1500	opensea		NA
cg03640203	-0.0986641	0.725655	-10.8076	7.88412e-05	0.0255028	2.32409	0.774987	0.676323	-0.0986641	20	61145529	R	II	C20orf200	5'UTR	shore	chr20:61147457-61147787	NA
cg24026212	0.0702558	0.156225	10.8058	7.89103e-05	0.0255057	2.32315	0.121097	0.191353	0.0702558	11	59952134	R	II	MS4A6A	TSS1500	opensea		NA
cg27000228	0.100134	0.341512	10.8019	7.90562e-05	0.0255334	2.32118	0.291444	0.391579	0.100134	5	178722726	R	II	ADAMTS2	Body	opensea		TRUE
cg09469870	-0.0718417	0.10541	-10.7991	7.91591e-05	0.0255472	2.31979	0.141331	0.0694892	-0.0718417	6	22785550	F	II		IGR	opensea		TRUE
ch.1.2289685F	-0.0739364	0.0881722	-10.7956	7.92931e-05	0.0255709	2.31798	0.12514	0.051204	-0.0739364	1	92578731	F	II	BTBD8	Body	opensea		NA
cg00697486	0.0643716	0.796952	10.7905	7.94847e-05	0.0255812	2.31539	0.764766	0.829138	0.0643716	1	233224593	F	II	PCNXL2	Body	opensea		TRUE
cg08826840	-0.0841194	0.13852	-10.7899	7.95075e-05	0.0255812	2.31509	0.18058	0.0964603	-0.0841194	3	104536324	F	II		IGR	opensea		TRUE
cg02020483	-0.125474	0.756168	-10.7892	7.95364e-05	0.0255812	2.3147	0.818905	0.693431	-0.125474	8	53012600	F	II		IGR	opensea		NA
cg00355799	-0.0928924	0.516689	-10.7884	7.95664e-05	0.0255812	2.31429	0.563135	0.470243	-0.0928924	1	244109212	R	II		IGR	opensea		TRUE
cg08874645	-0.0753134	0.672827	-10.78	7.98853e-05	0.0256335	2.31001	0.710483	0.63517	-0.0753134	10	73093425	R	II	SLC29A3	Body	opensea		TRUE
ch.12.679484R	-0.055084	0.0853815	-10.7795	7.99025e-05	0.0256335	2.30978	0.112924	0.0578395	-0.055084	12	30831548	F	II	IPO8	Body	opensea		NA
cg14289294	0.0706504	0.240586	10.7793	7.99106e-05	0.0256335	2.30967	0.20526	0.275911	0.0706504	11	1974984	R	I	MRPL23	Body	shore	chr11:1974039-1974333	NA
cg04830757	-0.0739418	0.857578	-10.7743	8.01013e-05	0.0256518	2.30712	0.894549	0.820607	-0.0739418	5	87880065	F	II	LOC645323	Body	opensea		NA
cg25475843	-0.112225	0.240646	-10.7727	8.01629e-05	0.0256518	2.3063	0.296759	0.184534	-0.112225	3	95456922	F	II		IGR	opensea		TRUE
cg21995686	-0.125783	0.630271	-10.7725	8.01704e-05	0.0256518	2.3062	0.693163	0.56738	-0.125783	4	153917484	R	II		IGR	opensea		TRUE
cg25882240	-0.0553593	0.414826	-10.7706	8.02408e-05	0.0256518	2.30526	0.442506	0.387146	-0.0553593	10	134868158	F	II		IGR	opensea		NA
cg05824973	0.0809851	0.138596	10.7688	8.03132e-05	0.0256518	2.30429	0.0981032	0.179088	0.0809851	12	52881484	F	II	KRT6A	3'UTR	opensea		NA
cg23096020	-0.0754444	0.793482	-10.7683	8.03307e-05	0.0256518	2.30406	0.831204	0.75576	-0.0754444	7	158799433	F	II		IGR	island	chr7:158798591-158799434	NA
cg17896129	0.118467	0.34514	10.7659	8.04236e-05	0.0256621	2.30282	0.285906	0.404374	0.118467	1	54870925	F	I	SSBP3	Body	island	chr1:54870853-54872476	NA
cg09765302	0.085855	0.19448	10.7612	8.06026e-05	0.0256999	2.30044	0.151553	0.237408	0.085855	1	159916077	F	II	IGSF9	TSS1500	shore	chr1:159915368-159915797	TRUE
cg09868354	-0.0638954	0.0973748	-10.756	8.08031e-05	0.0257355	2.29778	0.129323	0.0654271	-0.0638954	10	62576479	R	II		IGR	opensea		TRUE
cg24257495	0.10389	0.828469	10.7535	8.09012e-05	0.0257355	2.29648	0.776524	0.880414	0.10389	8	1601314	R	II	DLGAP2	Body	opensea		NA
cg21643403	0.1341	0.8534	10.7528	8.09264e-05	0.0257355	2.29615	0.78635	0.920449	0.1341	8	104383798	R	I	CTHRC1	5'UTR	island	chr8:104383409-104384109	NA
cg06496641	-0.0919382	0.418293	-10.7492	8.1067e-05	0.0257355	2.29429	0.464262	0.372324	-0.0919382	17	78435782	R	II		IGR	opensea		NA
ch.11.104864706F	-0.0712064	0.0779053	-10.7447	8.12402e-05	0.0257355	2.29201	0.113508	0.0423021	-0.0712064	11	105359496	F	II		IGR	opensea		NA
cg22173752	0.146419	0.164307	10.7446	8.12456e-05	0.0257355	2.29194	0.0910974	0.237516	0.146419	5	114937919	F	I	TMED7-TICAM2	Body	island	chr5:114937613-114938149	NA
cg05867750	-0.0687134	0.0998162	-10.7439	8.12724e-05	0.0257355	2.29158	0.134173	0.0654594	-0.0687134	11	30752003	R	II		IGR	opensea		TRUE
cg14185104	0.0916543	0.846888	10.7417	8.13555e-05	0.0257355	2.29049	0.801061	0.892715	0.0916543	9	128649813	F	II	PBX3	Body	opensea		TRUE
cg26580095	-0.0671997	0.268812	-10.7415	8.13658e-05	0.0257355	2.29035	0.302412	0.235212	-0.0671997	1	92545650	F	II	BTBD8	TSS1500	shore	chr1:92545819-92546480	NA
cg03919779	0.113886	0.330995	10.7412	8.13775e-05	0.0257355	2.2902	0.274052	0.387938	0.113886	17	16284127	R	II	UBB	TSS1500	island	chr17:16283927-16284768	NA
cg26394220	0.107943	0.155201	10.741	8.13826e-05	0.0257355	2.29013	0.101229	0.209172	0.107943	2	219867925	F	II	MIR375	TSS1500	island	chr2:219866131-219868054	NA
cg06111374	-0.0768891	0.733163	-10.7375	8.15204e-05	0.0257599	2.28832	0.771608	0.694719	-0.0768891	12	14109584	F	II	GRIN2B	5'UTR	opensea		NA
cg02820072	0.0750276	0.83469	10.7301	8.18077e-05	0.0258164	2.28455	0.797176	0.872204	0.0750276	19	33210552	F	I	TDRD12	TSS200	island	chr19:33210453-33211039	NA
cg12640653	-0.127508	0.563854	-10.7292	8.18457e-05	0.0258164	2.28405	0.627608	0.5001	-0.127508	5	168183115	F	II	SLIT3	Body	opensea		TRUE
cg14350969	-0.0699636	0.783906	-10.7281	8.18862e-05	0.0258164	2.28352	0.818888	0.748924	-0.0699636	6	154876352	R	II		IGR	opensea		TRUE
cg19197905	0.0931604	0.821977	10.7267	8.1943e-05	0.0258164	2.28278	0.775397	0.868558	0.0931604	10	98716488	F	II	LCOR	Body	opensea		NA
cg14615152	-0.156009	0.61826	-10.7243	8.20378e-05	0.0258271	2.28154	0.696264	0.540255	-0.156009	1	34093099	F	II	CSMD2	Body	shelf	chr1:34090605-34090854	NA
cg11933951	0.0753744	0.530695	10.72	8.2204e-05	0.0258602	2.27937	0.493008	0.568382	0.0753744	11	82997796	F	II	CCDC90B	TSS1500	shore	chr11:82996642-82997536	NA
cg00648955	-0.0519348	0.594067	-10.7169	8.2328e-05	0.02588	2.27776	0.620034	0.568099	-0.0519348	2	31456217	R	II	EHD3	TSS1500	shore	chr2:31456740-31457653	NA
cg18453965	-0.0570994	0.0884138	-10.7123	8.25115e-05	0.0258876	2.27537	0.116963	0.0598641	-0.0570994	2	175458567	R	II	WIPF1	5'UTR	opensea		TRUE
cg22685052	0.063637	0.7762	10.7122	8.2514e-05	0.0258876	2.27534	0.744382	0.808019	0.063637	1	22777719	F	I	ZBTB40	TSS1500	shore	chr1:22778236-22778817	NA
ch.8.253600F	-0.123476	0.183786	-10.7112	8.25526e-05	0.0258876	2.27484	0.245524	0.122048	-0.123476	8	9570075	F	II	TNKS	Body	opensea		NA
cg07625992	0.106848	0.803649	10.7101	8.25966e-05	0.0258876	2.27427	0.750225	0.857073	0.106848	10	61007196	R	II	PHYHIPL	3'UTR	opensea		NA
cg10516359	-0.0482358	0.751569	-10.7031	8.28733e-05	0.0259313	2.27068	0.775687	0.727451	-0.0482358	11	45827763	F	II	SLC35C1	Body	shore	chr11:45825615-45826872	NA
cg03397307	0.187033	0.555535	10.7027	8.28916e-05	0.0259313	2.27045	0.462018	0.649052	0.187033	12	3862423	R	I	EFCAB4B	TSS200	island	chr12:3862068-3862606	TRUE
cg25558404	-0.114634	0.717649	-10.702	8.29196e-05	0.0259313	2.27009	0.774966	0.660332	-0.114634	4	6423012	F	II	PPP2R2C	Body	opensea		NA
cg27233027	0.122349	0.813567	10.6983	8.30656e-05	0.0259578	2.2682	0.752393	0.874741	0.122349	1	169294011	R	II	NME7	Body	opensea		TRUE
cg20706778	-0.0947089	0.39193	-10.6951	8.31928e-05	0.0259784	2.26656	0.439285	0.344576	-0.0947089	2	75798122	R	II	FAM176A	TSS1500	opensea		TRUE
cg06221609	-0.178537	0.581777	-10.6923	8.33063e-05	0.0259947	2.2651	0.671045	0.492509	-0.178537	1	152799138	F	II	LCE1A	TSS1500	opensea		NA
cg18778097	0.0678553	0.156157	10.6852	8.35888e-05	0.0260365	2.26147	0.12223	0.190085	0.0678553	19	55450872	F	II	NLRP7	Body	island	chr19:55450822-55451128	NA
cg13561918	0.0439687	0.8123	10.6845	8.36191e-05	0.0260365	2.26108	0.790316	0.834284	0.0439687	9	136328561	F	I	C9orf7	Body	shelf	chr9:136324676-136325527	NA
cg01419136	0.0881753	0.612431	10.6838	8.36469e-05	0.0260365	2.26073	0.568344	0.656519	0.0881753	5	121920864	F	II		IGR	opensea		TRUE
cg19542445	-0.0708911	0.64213	-10.6828	8.3686e-05	0.0260365	2.26022	0.677575	0.606684	-0.0708911	12	2596220	R	II	CACNA1C	Body	opensea		TRUE
cg14154082	0.101094	0.199052	10.6787	8.38521e-05	0.026069	2.2581	0.148505	0.249599	0.101094	13	112174009	F	II		IGR	shore	chr13:112172232-112172441	NA
cg16988986	0.0937374	0.305314	10.6744	8.40232e-05	0.0260947	2.25591	0.258446	0.352183	0.0937374	1	109941118	F	II	SORT1	TSS1500	shore	chr1:109940074-109940894	NA
cg07895684	0.104827	0.301893	10.6736	8.40578e-05	0.0260947	2.25547	0.24948	0.354307	0.104827	3	38179815	F	II	ACAA1	TSS1500	shore	chr3:38179857-38180689	NA
cg24098867	-0.190291	0.592721	-10.6674	8.43057e-05	0.0261525	2.25231	0.687866	0.497575	-0.190291	12	45459267	F	II	RACGAP1P	TSS200	opensea		NA
cg16988970	-0.0560358	0.571053	-10.6653	8.43923e-05	0.0261602	2.25121	0.599071	0.543035	-0.0560358	17	42248062	R	II	ASB16	TSS200	opensea		TRUE
cg24613097	0.1078	0.237811	10.6632	8.44784e-05	0.0261677	2.25012	0.183911	0.29171	0.1078	12	129100625	F	II	TMEM132C	Body	opensea		NA
cg13913654	-0.162904	0.726532	-10.6536	8.48704e-05	0.02627	2.24516	0.807984	0.64508	-0.162904	9	137650095	R	II	COL5A1	Body	opensea		NA
cg08193273	0.0543328	0.577536	10.6517	8.49477e-05	0.0262747	2.24418	0.55037	0.604702	0.0543328	8	110116031	R	II	TRHR	Body	opensea		NA
cg01001314	-0.0506098	0.280146	-10.6456	8.51959e-05	0.0262904	2.24105	0.305451	0.254841	-0.0506098	4	3669900	R	II		IGR	shore	chr4:3671157-3671532	NA
cg24150153	0.101307	0.152072	10.6452	8.52115e-05	0.0262904	2.24086	0.101419	0.202725	0.101307	1	94703463	R	II	ARHGAP29	TSS200	shore	chr1:94702690-94703344	NA
cg14699903	0.0561245	0.160914	10.6451	8.52168e-05	0.0262904	2.24079	0.132852	0.188976	0.0561245	3	48601227	R	II	UCN2	TSS200	opensea		NA
cg20016599	0.0709299	0.83721	10.6444	8.52468e-05	0.0262904	2.24041	0.801745	0.872675	0.0709299	11	104508637	F	II		IGR	opensea		TRUE
cg16632868	-0.143392	0.492311	-10.6423	8.53325e-05	0.0262977	2.23933	0.564007	0.420615	-0.143392	11	30252614	R	II	FSHB	1stExon	opensea		NA
cg02943456	0.162898	0.471738	10.6386	8.54868e-05	0.0263173	2.23739	0.390289	0.553187	0.162898	8	33866594	F	II		IGR	opensea		TRUE
cg06800658	0.0834989	0.418274	10.6377	8.552e-05	0.0263173	2.23698	0.376525	0.460024	0.0834989	5	134881970	R	II		IGR	shelf	chr5:134879443-134879819	NA
cg17026763	0.0816746	0.798703	10.6338	8.56822e-05	0.026348	2.23495	0.757866	0.83954	0.0816746	1	5940173	F	I	NPHP4	Body	shelf	chr1:5937157-5937392	NA
cg01268021	-0.0866687	0.831258	-10.6286	8.58998e-05	0.0263789	2.23222	0.874592	0.787923	-0.0866687	2	33342294	R	II	LTBP1	Body	opensea		TRUE
cg16057587	-0.0710665	0.0988886	-10.627	8.59642e-05	0.0263789	2.23142	0.134422	0.0633554	-0.0710665	7	136698566	R	II	CHRM2	5'UTR	opensea		NA
cg06372967	0.143162	0.597317	10.6269	8.59693e-05	0.0263789	2.23136	0.525736	0.668898	0.143162	1	43351860	R	II		IGR	shore	chr1:43352785-43352994	NA
cg20765100	-0.0791884	0.314991	-10.6231	8.61271e-05	0.0264018	2.22939	0.354585	0.275397	-0.0791884	8	21495101	R	II		IGR	opensea		TRUE
cg18231848	0.0474602	0.855776	10.6221	8.61686e-05	0.0264018	2.22887	0.832046	0.879506	0.0474602	1	26499103	R	II		IGR	shelf	chr1:26496179-26496824	NA
cg07177306	-0.185126	0.712559	-10.6153	8.64498e-05	0.0264429	2.22538	0.805122	0.619996	-0.185126	13	23761789	R	II	SGCG	5'UTR	opensea		NA
cg25358770	0.0841106	0.169565	10.6149	8.64677e-05	0.0264429	2.22515	0.12751	0.211621	0.0841106	8	26306017	R	I		IGR	island	chr8:26305853-26306825	NA
cg23908019	-0.11527	0.720658	-10.6144	8.64898e-05	0.0264429	2.22488	0.778293	0.663023	-0.11527	15	28263701	F	II	OCA2	Body	opensea		NA
cg05929755	-0.100894	0.2595	-10.6122	8.65816e-05	0.0264518	2.22374	0.309947	0.209053	-0.100894	1	110663559	F	II		IGR	opensea		NA
cg13465890	0.0952271	0.819945	10.61	8.66737e-05	0.0264609	2.2226	0.772331	0.867558	0.0952271	3	170372073	F	I		IGR	island	chr3:170371811-170372083	NA
cg00320597	0.245095	0.38339	10.6081	8.67514e-05	0.026465	2.22164	0.260843	0.505937	0.245095	8	1339461	R	II		IGR	shore	chr8:1341220-1342166	NA
cg03037075	-0.100587	0.606542	-10.6063	8.68288e-05	0.026465	2.22068	0.656835	0.556248	-0.100587	10	120671411	R	II		IGR	opensea		TRUE
cg03164805	0.061088	0.646978	10.6044	8.69091e-05	0.026465	2.21969	0.616434	0.677522	0.061088	16	1024326	R	II		IGR	shelf	chr16:1020219-1021303	NA
cg12892107	-0.139486	0.700785	-10.6037	8.69371e-05	0.026465	2.21934	0.770528	0.631042	-0.139486	5	168189635	F	I	SLIT3	Body	opensea		NA
cg00554401	-0.106243	0.808118	-10.6003	8.70791e-05	0.0264781	2.21759	0.861239	0.754996	-0.106243	11	1618726	F	II	HCCA2	Body	opensea		NA
cg22879626	-0.0848627	0.742626	-10.5991	8.71306e-05	0.0264781	2.21696	0.785057	0.700194	-0.0848627	1	240656586	F	II	GREM2	Body	island	chr1:240656253-240656720	NA
cg04831900	-0.0527632	0.821303	-10.5964	8.72473e-05	0.0264781	2.21552	0.847685	0.794921	-0.0527632	1	94348103	F	II		IGR	shelf	chr1:94344507-94344822	NA
cg12799077	0.0703552	0.431662	10.5958	8.72694e-05	0.0264781	2.21525	0.396484	0.46684	0.0703552	12	42984224	R	II	PRICKLE1	TSS1500	island	chr12:42984087-42984380	NA
cg09848749	-0.0411266	0.77991	-10.5948	8.73146e-05	0.0264781	2.21469	0.800473	0.759346	-0.0411266	14	101447985	F	II	SNORD114-22	TSS1500	opensea		NA
cg09496161	-0.123558	0.453801	-10.5922	8.74237e-05	0.0264781	2.21335	0.51558	0.392022	-0.123558	19	54155607	F	II		IGR	shelf	chr19:54151076-54152241	NA
cg24534872	0.0426371	0.131703	10.5908	8.74807e-05	0.0264781	2.21265	0.110385	0.153022	0.0426371	17	73110680	F	II	ARMC7	Body	opensea		NA
cg09172548	0.131755	0.454738	10.5902	8.7508e-05	0.0264781	2.21232	0.38886	0.520615	0.131755	12	3862221	F	I	EFCAB4B	1stExon	island	chr12:3862068-3862606	TRUE
cg25149551	0.0676299	0.209422	10.5894	8.75424e-05	0.0264781	2.2119	0.175607	0.243237	0.0676299	1	156897062	R	II	C1orf92	Body	shore	chr1:156897199-156897796	NA
cg07931411	0.114883	0.297421	10.5856	8.77027e-05	0.0265077	2.20993	0.23998	0.354862	0.114883	19	15580721	F	I	PGLYRP2	Body	island	chr19:15580382-15580863	NA
cg02774705	0.104344	0.736552	10.5808	8.79075e-05	0.0265506	2.20743	0.68438	0.788724	0.104344	2	121741143	R	II	GLI2	Body	shore	chr2:121742106-121742396	TRUE
cg02648441	0.111635	0.550484	10.5772	8.80606e-05	0.0265779	2.20556	0.494666	0.606301	0.111635	16	89242827	F	I	CDH15	Body	shelf	chr16:89245619-89245960	NA
cg20447655	0.0923711	0.716958	10.5752	8.8147e-05	0.0265851	2.20451	0.670773	0.763144	0.0923711	8	104383722	R	I	CTHRC1	TSS200	island	chr8:104383409-104384109	NA
cg11443523	0.0835594	0.170248	10.5733	8.82254e-05	0.0265898	2.20355	0.128468	0.212027	0.0835594	9	133815639	F	II	FIBCD1	TSS1500	island	chr9:133813631-133815781	NA
cg12910906	0.0748444	0.477233	10.5709	8.83307e-05	0.0266026	2.20227	0.43981	0.514655	0.0748444	2	131673894	F	II	ARHGEF4	TSS1500	island	chr2:131673686-131674150	NA
cg19705300	0.0425009	0.843838	10.568	8.84548e-05	0.0266211	2.20077	0.822587	0.865088	0.0425009	1	14146276	F	II	PRDM2	3'UTR	opensea		NA
cg19555641	-0.0745696	0.207821	-10.5663	8.85257e-05	0.0266235	2.1999	0.245106	0.170537	-0.0745696	7	96483662	R	II		IGR	opensea		NA
cg17207000	0.0731343	0.258518	10.5624	8.86965e-05	0.0266444	2.19783	0.221951	0.295085	0.0731343	17	72321767	F	II	KIF19	TSS1500	shore	chr17:72321948-72322461	NA
cg03514351	0.0559569	0.427861	10.5615	8.87324e-05	0.0266444	2.1974	0.399882	0.455839	0.0559569	1	65991765	R	I	LEPR	5'UTR	island	chr1:65991001-65991811	NA
cg27399414	0.0877467	0.225059	10.5603	8.87837e-05	0.0266444	2.19678	0.181186	0.268932	0.0877467	1	9884593	F	I	CLSTN1	TSS200	island	chr1:9883011-9884667	NA
cg24301038	-0.132428	0.585786	-10.5588	8.88497e-05	0.0266453	2.19598	0.652	0.519572	-0.132428	18	76309096	R	II		IGR	shore	chr18:76308229-76308578	NA
cg08720806	0.113385	0.575894	10.5572	8.89174e-05	0.0266467	2.19516	0.519202	0.632586	0.113385	11	125142671	F	II	PKNOX2	5'UTR	opensea		TRUE
cg12635937	-0.0656697	0.84899	-10.5537	8.90711e-05	0.0266565	2.19331	0.881825	0.816155	-0.0656697	4	81184925	F	II		IGR	shelf	chr4:81187494-81187913	NA
cg09595067	-0.147626	0.701774	-10.5536	8.90759e-05	0.0266565	2.19325	0.775587	0.627961	-0.147626	11	115906020	R	II		IGR	opensea		TRUE
cg04458972	-0.09465	0.63303	-10.5489	8.92803e-05	0.0266655	2.19079	0.680355	0.585705	-0.09465	11	2432854	F	II	TRPM5	Body	shelf	chr11:2435295-2436651	NA
ch.2.4098543F	-0.0626329	0.093675	-10.5486	8.9291e-05	0.0266655	2.19066	0.124991	0.0623585	-0.0626329	2	205840974	F	II	PARD3B	Body	opensea		NA
cg02593766	-0.100513	0.850048	-10.5485	8.92945e-05	0.0266655	2.19062	0.900304	0.799791	-0.100513	17	48608677	R	II	MYCBPAP	Body	opensea		NA
cg13366352	-0.187204	0.601851	-10.5418	8.95889e-05	0.0267345	2.18708	0.695453	0.508249	-0.187204	18	18821971	F	II	GREB1L	TSS1500	island	chr18:18821383-18823349	NA
cg14895559	0.0638709	0.842867	10.5379	8.97563e-05	0.0267656	2.18508	0.810931	0.874802	0.0638709	8	30209391	F	I		IGR	opensea		NA
cg03404485	-0.0900641	0.235669	-10.5282	9.01822e-05	0.0268002	2.17999	0.280701	0.190637	-0.0900641	12	130947033	F	II	RIMBP2	Body	opensea		NA
cg08850949	-0.147379	0.805526	-10.528	9.01902e-05	0.0268002	2.1799	0.879215	0.731836	-0.147379	1	186264417	F	II	PRG4	TSS1500	opensea		NA
cg21901928	-0.0983579	0.761457	-10.5272	9.02244e-05	0.0268002	2.17949	0.810636	0.712278	-0.0983579	7	55139847	R	II	EGFR	Body	opensea		TRUE
cg03962463	0.0723135	0.853531	10.5255	9.03007e-05	0.0268002	2.17858	0.817374	0.889688	0.0723135	1	110906299	F	II	SLC16A4	3'UTR	opensea		NA
cg12895304	-0.0598978	0.944254	-10.5249	9.0326e-05	0.0268002	2.17828	0.974203	0.914305	-0.0598978	13	100807495	F	II	PCCA	Body	opensea		TRUE
cg04491365	0.10121	0.82635	10.5243	9.03544e-05	0.0268002	2.17794	0.775744	0.876955	0.10121	4	144141639	R	II	USP38	3'UTR	opensea		NA
cg25172835	0.059973	0.821425	10.5197	9.05538e-05	0.0268002	2.17557	0.791439	0.851412	0.059973	15	65671727	R	II	IGDCC3	TSS1500	shore	chr15:65669310-65670617	NA
cg24381960	0.0394048	0.915339	10.5186	9.06025e-05	0.0268002	2.175	0.895636	0.935041	0.0394048	20	61695150	R	II		IGR	shore	chr20:61695581-61695925	NA
cg23361265	-0.0629992	0.0728714	-10.5181	9.06281e-05	0.0268002	2.17469	0.104371	0.0413718	-0.0629992	17	15917660	F	II	TTC19	Body	opensea		TRUE
cg03646329	-0.0954248	0.0954961	-10.5174	9.06589e-05	0.0268002	2.17433	0.143208	0.0477837	-0.0954248	13	48987165	F	II	LPAR6	5'UTR	opensea		NA
cg14694657	0.0767073	0.661089	10.5145	9.07867e-05	0.0268002	2.17281	0.622735	0.699443	0.0767073	5	4144620	F	II		IGR	opensea		NA
cg17224754	0.0536379	0.448758	10.5123	9.08846e-05	0.0268002	2.17165	0.421939	0.475577	0.0536379	17	96796	R	I	RPH3AL	Body	shelf	chr17:99719-100301	NA
cg13643874	-0.0999498	0.66365	-10.5099	9.09884e-05	0.0268002	2.17043	0.713625	0.613676	-0.0999498	5	180055982	F	II	FLT4	Body	island	chr5:180055849-180056126	NA
cg18912792	-0.0914743	0.0717543	-10.5093	9.10182e-05	0.0268002	2.17008	0.117491	0.0260171	-0.0914743	13	92000667	R	II	MIR17HG	Body	island	chr13:91999541-92001441	NA
cg09324663	-0.0468717	0.892077	-10.5063	9.11494e-05	0.0268002	2.16853	0.915513	0.868641	-0.0468717	6	41621232	F	I	MDFI	Body	island	chr6:41620950-41621262	NA
cg26458072	0.0501318	0.0813867	10.5059	9.11676e-05	0.0268002	2.16831	0.0563208	0.106453	0.0501318	10	102279694	F	I	SEC31B	TSS200	island	chr10:102279162-102279730	TRUE
cg18376896	0.0871156	0.458554	10.5057	9.11753e-05	0.0268002	2.16822	0.414996	0.502112	0.0871156	10	5446830	R	II	TUBAL3	TSS200	opensea		NA
cg27396498	-0.0671239	0.349286	-10.5042	9.12436e-05	0.0268002	2.16742	0.382848	0.315724	-0.0671239	16	55794478	F	II	CES4	TSS200	shore	chr16:55794661-55794939	NA
cg15791815	-0.0774581	0.0896638	-10.5041	9.12485e-05	0.0268002	2.16736	0.128393	0.0509347	-0.0774581	4	93517547	F	II	GRID2	Body	opensea		NA
cg12651645	0.0918743	0.597663	10.5039	9.1254e-05	0.0268002	2.16729	0.551726	0.6436	0.0918743	15	101845059	R	II	PCSK6	3'UTR	opensea		NA
cg22056218	-0.0956238	0.667462	-10.5038	9.126e-05	0.0268002	2.16722	0.715274	0.61965	-0.0956238	11	63973536	R	II	FERMT3	TSS1500	shore	chr11:63974829-63975048	NA
cg16812052	-0.10034	0.833151	-10.5026	9.13156e-05	0.0268002	2.16657	0.883321	0.782982	-0.10034	3	122645347	F	II	SEMA5B	Body	shelf	chr3:122640713-122641355	NA
cg01281390	-0.078149	0.571676	-10.5018	9.13504e-05	0.0268002	2.16616	0.610751	0.532602	-0.078149	5	39665759	R	II		IGR	opensea		NA
cg11673741	0.125776	0.197774	10.5005	9.14066e-05	0.0268002	2.1655	0.134886	0.260662	0.125776	19	42891428	F	I	CNFN	Body	island	chr19:42891311-42891646	NA
cg12098511	-0.0970245	0.484088	-10.4995	9.14535e-05	0.0268002	2.16495	0.5326	0.435576	-0.0970245	10	133956824	R	II	JAKMIP3	Body	shelf	chr10:133953845-133954279	TRUE
cg27547422	0.0933432	0.180298	10.4945	9.16755e-05	0.0268467	2.16234	0.133627	0.22697	0.0933432	12	131187594	R	II		IGR	shore	chr12:131187997-131188248	NA
cg05046589	-0.157877	0.625339	-10.4907	9.18456e-05	0.026878	2.16035	0.704277	0.546401	-0.157877	10	28970534	F	II	BAMBI	Body	shelf	chr10:28965704-28967266	NA
cg02611282	-0.0707325	0.819126	-10.4885	9.19461e-05	0.0268826	2.15917	0.854492	0.78376	-0.0707325	7	28338985	F	II	CREB5	5'UTR	opensea		NA
cg00579805	-0.0861978	0.213514	-10.4855	9.20807e-05	0.0268826	2.1576	0.256613	0.170415	-0.0861978	1	185822829	F	II	HMCN1	Body	opensea		TRUE
cg12805087	0.0896928	0.553681	10.4853	9.20904e-05	0.0268826	2.15749	0.508834	0.598527	0.0896928	3	183889898	R	II	DVL3	3'UTR	shore	chr3:183887815-183888478	NA
cg15833286	0.119907	0.25406	10.4847	9.21177e-05	0.0268826	2.15717	0.194107	0.314014	0.119907	1	1873499	F	II		IGR	shore	chr1:1874715-1875015	NA
cg20488697	-0.0394102	0.0446444	-10.4818	9.22465e-05	0.0268826	2.15567	0.0643495	0.0249393	-0.0394102	17	79885644	R	II	LOC92659	TSS200	island	chr17:79884679-79887084	NA
cg16257219	-0.0845986	0.785206	-10.4804	9.23118e-05	0.0268826	2.1549	0.827506	0.742907	-0.0845986	12	3069765	R	II	TEAD4	5'UTR	shore	chr12:3067960-3069444	TRUE
cg11713480	-0.0623425	0.840557	-10.4794	9.23567e-05	0.0268826	2.15438	0.871728	0.809386	-0.0623425	5	1081913	R	II	SLC12A7	Body	shore	chr5:1083878-1084169	NA
cg26449119	-0.112155	0.366594	-10.4791	9.23691e-05	0.0268826	2.15424	0.422671	0.310516	-0.112155	15	101383738	R	II		IGR	opensea		TRUE
cg24523250	-0.125582	0.534221	-10.4767	9.24773e-05	0.0268957	2.15298	0.597012	0.47143	-0.125582	1	241230132	R	II	RGS7	Body	opensea		TRUE
cg24510983	0.090121	0.841672	10.4736	9.26155e-05	0.0269174	2.15137	0.796612	0.886733	0.090121	1	161724031	F	II	DUSP12	Body	shelf	chr1:161719414-161720076	NA
ch.2.3399740F	-0.0675476	0.0776982	-10.4697	9.27924e-05	0.0269321	2.14932	0.111472	0.0439244	-0.0675476	2	168349140	F	II		IGR	opensea		NA
cg04227591	0.0783199	0.697001	10.4697	9.27933e-05	0.0269321	2.14931	0.657841	0.736161	0.0783199	14	70263920	R	II	SLC10A1	5'UTR	opensea		NA
cg06509223	0.058085	0.889854	10.4659	9.29675e-05	0.0269592	2.14729	0.860812	0.918897	0.058085	13	23422746	R	I		IGR	island	chr13:23422687-23422896	NA
cg13582775	0.232453	0.503573	10.4649	9.3014e-05	0.0269592	2.14675	0.387346	0.6198	0.232453	8	1328459	F	II		IGR	shore	chr8:1327331-1327547	NA
cg09121152	-0.0970868	0.233842	-10.4557	9.34312e-05	0.0270047	2.14194	0.282385	0.185298	-0.0970868	13	70154624	F	II		IGR	opensea		TRUE
cg18616243	0.0373289	0.932833	10.455	9.34627e-05	0.0270047	2.14158	0.914169	0.951498	0.0373289	19	7542191	R	I	PEX11G	Body	island	chr19:7542104-7542355	NA
cg26397250	-0.0971219	0.660662	-10.4543	9.34975e-05	0.0270047	2.14118	0.709223	0.612101	-0.0971219	4	642765	R	II	PDE6B	Body	shelf	chr4:645236-645579	NA
cg18525126	0.0507286	0.625207	10.4541	9.35069e-05	0.0270047	2.14107	0.599843	0.650571	0.0507286	10	88617460	R	II	BMPR1A	5'UTR	opensea		TRUE
cg02507167	-0.0778627	0.362694	-10.4522	9.35949e-05	0.0270047	2.14006	0.401625	0.323762	-0.0778627	3	133129182	R	II	BFSP2	Body	opensea		NA
cg01946401	-0.0438148	0.0691109	-10.4517	9.36164e-05	0.0270047	2.13981	0.0910183	0.0472034	-0.0438148	6	45296101	F	II	SUPT3H	5'UTR	opensea		TRUE
cg04412303	-0.0457704	0.170152	-10.4517	9.36171e-05	0.0270047	2.1398	0.193037	0.147267	-0.0457704	19	7813963	R	II	CD209	TSS1500	opensea		NA
cg15881404	0.0494733	0.200172	10.4449	9.39268e-05	0.0270509	2.13625	0.175435	0.224909	0.0494733	10	49732637	F	II	ARHGAP22	Body	island	chr10:49731448-49732638	NA
cg01412803	-0.0575294	0.818152	-10.4443	9.39579e-05	0.0270509	2.13589	0.846917	0.789388	-0.0575294	1	237954364	R	II	RYR2	Body	opensea		TRUE
cg25155679	0.0690001	0.886168	10.444	9.39687e-05	0.0270509	2.13577	0.851668	0.920668	0.0690001	13	67479146	R	II	PCDH9	Body	opensea		NA
cg07824470	-0.110162	0.552846	-10.4353	9.43739e-05	0.0270886	2.13114	0.607926	0.497765	-0.110162	6	168762818	R	II		IGR	shelf	chr6:168765814-168766041	NA
cg12629254	-0.139724	0.619081	-10.4331	9.44731e-05	0.0270886	2.13001	0.688943	0.549219	-0.139724	15	25484940	R	II	SNORD115-38	TSS200	opensea		NA
cg23858650	-0.162298	0.64666	-10.4319	9.45311e-05	0.0270886	2.12935	0.727809	0.565512	-0.162298	12	130502255	R	II		IGR	opensea		NA
cg02187357	-0.0905893	0.851257	-10.4312	9.45609e-05	0.0270886	2.12901	0.896552	0.805962	-0.0905893	6	37224216	F	II	TBC1D22B	TSS1500	shore	chr6:37225358-37225700	NA
cg10301879	-0.0946519	0.755782	-10.4291	9.46588e-05	0.0270886	2.1279	0.803108	0.708456	-0.0946519	6	11771680	R	I	C6orf105	Body	opensea		TRUE
cg02077237	-0.0775476	0.111934	-10.4259	9.48105e-05	0.0270886	2.12618	0.150708	0.0731604	-0.0775476	6	94047552	R	II	EPHA7	Body	opensea		TRUE
cg26280998	-0.0513036	0.754595	-10.4251	9.4844e-05	0.0270886	2.1258	0.780246	0.728943	-0.0513036	6	53589544	R	II		IGR	opensea		TRUE
cg13689629	-0.101161	0.511483	-10.4242	9.48873e-05	0.0270886	2.1253	0.562063	0.460902	-0.101161	9	134641043	R	II		IGR	shelf	chr9:134637759-134638150	NA
cg26386653	-0.0698535	0.465216	-10.4231	9.49394e-05	0.0270886	2.12471	0.500143	0.430289	-0.0698535	3	14815452	F	II		IGR	opensea		TRUE
cg01376469	0.113521	0.458668	10.4229	9.49481e-05	0.0270886	2.12461	0.401908	0.515429	0.113521	22	50634745	R	II	TRABD	Body	shore	chr22:50636305-50636997	NA
cg10119342	-0.107985	0.649242	-10.4225	9.49666e-05	0.0270886	2.1244	0.703235	0.59525	-0.107985	1	1222184	F	II	SCNN1D	Body	opensea		NA
ch.1.79281177F	-0.0638853	0.0742724	-10.4222	9.49816e-05	0.0270886	2.12424	0.106215	0.0423297	-0.0638853	1	79508589	F	II		IGR	opensea		TRUE
cg09339462	0.136104	0.177405	10.4207	9.50491e-05	0.0270886	2.12347	0.109353	0.245457	0.136104	7	25935223	F	I		IGR	opensea		NA
cg04439776	0.104859	0.195405	10.4185	9.51552e-05	0.0270886	2.12227	0.142975	0.247834	0.104859	10	71907412	R	II	TYSND1	TSS1500	shore	chr10:71905215-71906675	NA
cg17070988	0.0482323	0.155056	10.4174	9.52063e-05	0.0270886	2.12169	0.130939	0.179172	0.0482323	12	115103351	R	I		IGR	island	chr12:115102687-115103982	NA
cg20216982	0.0776539	0.839035	10.4169	9.52276e-05	0.0270886	2.12145	0.800208	0.877862	0.0776539	2	240018408	F	I	HDAC4	Body	opensea		NA
cg08109266	-0.0460681	0.0686518	-10.4166	9.52408e-05	0.0270886	2.1213	0.0916858	0.0456177	-0.0460681	14	37773865	F	II	MIPOL1	Body	opensea		TRUE
cg19610126	-0.0833748	0.542044	-10.4164	9.52508e-05	0.0270886	2.12119	0.583732	0.500357	-0.0833748	20	61876295	R	II	NKAIN4	Body	shore	chr20:61877854-61878071	NA
cg06452558	0.257203	0.347254	10.4134	9.53928e-05	0.0270886	2.11959	0.218653	0.475856	0.257203	8	1401887	F	II		IGR	shelf	chr8:1404884-1405094	NA
cg10608615	0.0616791	0.433365	10.4134	9.53928e-05	0.0270886	2.11959	0.402525	0.464205	0.0616791	5	169780747	F	II	KCNIP1	TSS200	opensea		TRUE
cg07926858	0.0675893	0.795348	10.4117	9.54743e-05	0.0270886	2.11867	0.761553	0.829142	0.0675893	10	75252761	R	I	PPP3CB	Body	shelf	chr10:75255033-75255808	NA
cg11234457	-0.19301	0.693286	-10.411	9.5506e-05	0.0270886	2.11831	0.78979	0.596781	-0.19301	5	121187547	F	II	FTMT	TSS200	island	chr5:121187387-121188124	NA
cg20012607	-0.077631	0.666757	-10.4081	9.56422e-05	0.0270914	2.11678	0.705573	0.627942	-0.077631	13	100085455	R	II		IGR	opensea		TRUE
cg19619432	0.055238	0.684498	10.4081	9.56437e-05	0.0270914	2.11676	0.656879	0.712117	0.055238	5	159797813	F	II	C1QTNF2	TSS200	shore	chr5:159797388-159797697	TRUE
cg00067758	-0.0845165	0.152215	-10.4008	9.5988e-05	0.0271708	2.11289	0.194473	0.109957	-0.0845165	6	92185790	F	II		IGR	opensea		TRUE
cg02128112	0.0618011	0.346105	10.3982	9.61092e-05	0.0271803	2.11153	0.315204	0.377005	0.0618011	16	48844757	F	II		IGR	island	chr16:48844551-48845264	NA
cg17122437	-0.123191	0.719537	-10.3973	9.61498e-05	0.0271803	2.11108	0.781133	0.657942	-0.123191	10	14816561	R	II	FAM107B	1stExon	opensea		NA
cg13425391	-0.0747714	0.488644	-10.3946	9.62808e-05	0.0271991	2.10961	0.52603	0.451258	-0.0747714	8	55382539	F	II		IGR	shore	chr8:55382639-55383189	NA
cg02908900	0.11634	0.201281	10.3926	9.63734e-05	0.0272071	2.10858	0.143111	0.259452	0.11634	7	15726821	F	I	MEOX2	TSS1500	opensea		TRUE
cg25704036	-0.0748731	0.879024	-10.3887	9.65612e-05	0.0272123	2.10648	0.91646	0.841587	-0.0748731	7	3221150	R	I		IGR	opensea		TRUE
cg23766254	0.155858	0.818818	10.3881	9.65859e-05	0.0272123	2.10621	0.740889	0.896747	0.155858	17	42431859	R	I	FAM171A2	Body	island	chr17:42431092-42432555	NA
cg24805985	-0.106414	0.246885	-10.3871	9.66371e-05	0.0272123	2.10564	0.300092	0.193678	-0.106414	8	25045589	F	II	DOCK5	Body	shelf	chr8:25041795-25042820	NA
cg20363586	-0.089113	0.557746	-10.3868	9.66486e-05	0.0272123	2.10551	0.602302	0.513189	-0.089113	11	1855286	F	II	SYT8	TSS1500	opensea		NA
cg02489377	-0.0589273	0.171591	-10.3803	9.69607e-05	0.0272821	2.10204	0.201055	0.142128	-0.0589273	9	125391390	R	II	OR1B1	1stExon	opensea		NA
cg13306338	-0.0820138	0.567186	-10.376	9.71654e-05	0.0273215	2.09976	0.608193	0.52618	-0.0820138	7	4167607	F	II	SDK1	Body	shore	chr7:4169481-4169753	NA
cg11611282	-0.0509907	0.15236	-10.3738	9.72703e-05	0.0273329	2.0986	0.177856	0.126865	-0.0509907	6	168809744	R	II		IGR	shelf	chr6:168812524-168812738	NA
cg05564836	-0.0906776	0.835009	-10.3657	9.76624e-05	0.0274249	2.09427	0.880348	0.78967	-0.0906776	15	28016641	R	I	OCA2	Body	island	chr15:28016399-28016655	NA
cg13378781	0.16614	0.75222	10.3627	9.78083e-05	0.02744	2.09266	0.66915	0.835291	0.16614	5	177853642	F	I	COL23A1	Body	opensea		NA
cg22042833	0.195961	0.544422	10.3619	9.78459e-05	0.02744	2.09225	0.446442	0.642403	0.195961	6	21987848	F	I	FLJ22536	Body	opensea		TRUE
cg17298279	0.0435287	0.229383	10.3589	9.79906e-05	0.0274624	2.09066	0.207619	0.251147	0.0435287	6	158982078	F	I	TMEM181	Body	shore	chr6:158980976-158981830	NA
cg23639541	-0.0984159	0.763573	-10.3548	9.819e-05	0.0274856	2.08847	0.812781	0.714365	-0.0984159	7	4056824	F	II	SDK1	Body	opensea		NA
cg23627040	0.136097	0.428636	10.3531	9.82706e-05	0.0274856	2.08758	0.360588	0.496684	0.136097	1	179560121	F	II	TDRD5	TSS1500	shore	chr1:179560751-179561596	NA
cg00920938	0.0844105	0.221351	10.3521	9.83208e-05	0.0274856	2.08703	0.179145	0.263556	0.0844105	8	22036412	F	II	BMP1	Body	shore	chr8:22034373-22034772	TRUE
cg20315554	-0.154557	0.652291	-10.3518	9.83328e-05	0.0274856	2.0869	0.729569	0.575013	-0.154557	12	65676662	R	II	MSRB3	5'UTR	shelf	chr12:65672391-65673250	NA
cg10647101	0.133618	0.299286	10.3463	9.86034e-05	0.027536	2.08394	0.232477	0.366095	0.133618	22	19744026	R	II	TBX1	TSS200	island	chr22:19742901-19744729	TRUE
cg23258188	-0.0843804	0.736276	-10.3448	9.86778e-05	0.027536	2.08313	0.778466	0.694086	-0.0843804	1	3075846	R	II	PRDM16	Body	shelf	chr1:3071899-3072239	NA
cg03076855	-0.0713528	0.0876451	-10.3441	9.87079e-05	0.027536	2.0828	0.123321	0.0519687	-0.0713528	6	85132322	F	II		IGR	opensea		NA
cg12023625	-0.076769	0.0828726	-10.3423	9.87959e-05	0.0275424	2.08184	0.121257	0.0444881	-0.076769	6	152623479	F	II	SYNE1	Body	island	chr6:152623279-152623480	NA
cg08763309	-0.105095	0.730989	-10.3388	9.89691e-05	0.0275725	2.07995	0.783537	0.678441	-0.105095	10	132959102	R	II	TCERG1L	Body	opensea		NA
cg08279075	0.126969	0.797438	10.3305	9.93745e-05	0.0275982	2.07555	0.733954	0.860922	0.126969	16	54318772	R	I	IRX3	Body	island	chr16:54317821-54324604	NA
cg25576655	-0.0866464	0.623011	-10.3304	9.93816e-05	0.0275982	2.07547	0.666334	0.579688	-0.0866464	10	124402963	F	II	DMBT1	3'UTR	island	chr10:124402658-124402964	NA
cg26474717	0.242242	0.323124	10.3304	9.93835e-05	0.0275982	2.07545	0.202003	0.444246	0.242242	10	44501318	F	I		IGR	shore	chr10:44500981-44501270	NA
cg24690303	0.143041	0.772273	10.3303	9.93852e-05	0.0275982	2.07543	0.700752	0.843793	0.143041	3	136377513	R	II	STAG1	5'UTR	opensea		TRUE
cg21507095	0.162937	0.225515	10.3303	9.93868e-05	0.0275982	2.07541	0.144047	0.306984	0.162937	22	19754448	F	II	TBX1	Body	island	chr22:19753312-19755013	TRUE
cg17546215	0.0895822	0.272675	10.3237	9.97111e-05	0.0276385	2.0719	0.227884	0.317466	0.0895822	7	70577170	R	II		IGR	opensea		TRUE
cg26495303	-0.161111	0.642499	-10.3236	9.97171e-05	0.0276385	2.07184	0.723055	0.561944	-0.161111	10	119291766	F	II	EMX2OS	Body	shelf	chr10:119293917-119297675	NA
cg13100753	-0.058349	0.0796618	-10.3233	9.97299e-05	0.0276385	2.0717	0.108836	0.0504873	-0.058349	1	198510253	F	II	ATP6V1G3	TSS200	opensea		NA
cg11806635	-0.118511	0.753018	-10.322	9.97952e-05	0.0276385	2.07099	0.812274	0.693763	-0.118511	1	19181040	R	II	TAS1R2	Body	island	chr1:19180945-19181469	NA
cg01704734	-0.10014	0.731904	-10.3196	9.99153e-05	0.0276385	2.0697	0.781974	0.681834	-0.10014	14	106915957	F	II		IGR	shore	chr14:106916361-106916611	NA
cg19750606	-0.11147	0.676216	-10.3162	0.000100083	0.0276385	2.06789	0.731951	0.620481	-0.11147	22	32854329	R	II	BPIL2	TSS1500	opensea		NA
cg01888055	-0.12659	0.300772	-10.3154	0.000100125	0.0276385	2.06743	0.364068	0.237477	-0.12659	15	25448352	R	II	SNORD115-19	TSS200	opensea		NA
cg22753888	-0.0553975	0.117025	-10.3122	0.000100285	0.0276385	2.06572	0.144723	0.0893258	-0.0553975	6	55038900	R	II	HCRTR2	TSS200	shore	chr6:55039170-55039392	NA
cg06700877	0.0528748	0.838261	10.3113	0.000100326	0.0276385	2.06528	0.811823	0.864698	0.0528748	10	104169610	R	I	PSD	Body	shore	chr10:104170168-104170872	TRUE
cg05894566	-0.0897662	0.550336	-10.3101	0.000100386	0.0276385	2.06463	0.595219	0.505453	-0.0897662	4	83209752	R	II		IGR	shelf	chr4:83206021-83206535	NA
cg20097219	0.117118	0.386686	10.3076	0.000100511	0.0276385	2.06329	0.328127	0.445245	0.117118	17	77925317	R	II	TBC1D16	Body	shore	chr17:77924080-77924423	TRUE
cg11124360	0.0644093	0.871175	10.3075	0.000100518	0.0276385	2.06322	0.838971	0.90338	0.0644093	2	11750780	R	I	GREB1	Body	island	chr2:11750766-11751072	NA
cg03694580	-0.0539739	0.191786	-10.3065	0.000100566	0.0276385	2.06271	0.218773	0.164799	-0.0539739	7	2271722	F	I	MAD1L1	5'UTR	shore	chr7:2272010-2272856	NA
cg04284150	0.124439	0.56142	10.3059	0.000100596	0.0276385	2.06238	0.499201	0.62364	0.124439	4	178528415	R	I		IGR	opensea		NA
cg11286436	0.0481568	0.228273	10.3055	0.000100619	0.0276385	2.06214	0.204194	0.252351	0.0481568	15	88798582	F	II	NTRK3	Body	shore	chr15:88799522-88801017	NA
cg10206931	-0.0915157	0.139506	-10.305	0.000100641	0.0276385	2.06189	0.185264	0.0937481	-0.0915157	16	23199222	F	II	SCNN1G	Body	shore	chr16:23197550-23197815	NA
cg15266508	0.0760812	0.380736	10.3047	0.000100658	0.0276385	2.06171	0.342696	0.418777	0.0760812	20	61447742	R	I	COL9A3	TSS1500	island	chr20:61447685-61448891	NA
cg13227851	-0.0467598	0.0890272	-10.3024	0.000100772	0.0276385	2.0605	0.112407	0.0656474	-0.0467598	13	42615145	F	II		IGR	island	chr13:42614178-42615650	NA
cg14123882	-0.0865749	0.720944	-10.3017	0.000100806	0.0276385	2.06013	0.764231	0.677656	-0.0865749	2	365531	R	II		IGR	opensea		NA
cg19484420	0.114591	0.120677	10.3011	0.000100836	0.0276385	2.05981	0.0633812	0.177972	0.114591	2	127414108	F	I	GYPC	Body	island	chr2:127413696-127414171	NA
cg24016054	0.0643053	0.114862	10.2959	0.000101098	0.0276899	2.05701	0.0827089	0.147014	0.0643053	17	46755786	F	II		IGR	island	chr17:46755565-46756006	TRUE
cg13231302	0.10144	0.600175	10.2948	0.000101154	0.0276899	2.05641	0.549455	0.650894	0.10144	14	103467798	R	I	CDC42BPB	Body	opensea		NA
cg18856614	0.0742148	0.217003	10.2912	0.000101335	0.0277125	2.05448	0.179895	0.25411	0.0742148	7	1330727	F	II		IGR	shore	chr7:1328525-1329029	TRUE
cg01306806	0.0975924	0.16761	10.2905	0.000101368	0.0277125	2.05414	0.118814	0.216406	0.0975924	19	55314050	F	II	KIR2DL4	TSS1500	opensea		NA
cg01007838	-0.0630848	0.510738	-10.2865	0.00010157	0.0277353	2.05199	0.542281	0.479196	-0.0630848	16	87247486	F	II		IGR	shelf	chr16:87250097-87250745	NA
cg03333634	0.0839506	0.39937	10.2816	0.000101818	0.0277353	2.04936	0.357394	0.441345	0.0839506	8	11555251	F	I		IGR	island	chr8:11555099-11555603	TRUE
ch.10.19755226F	-0.0758578	0.130021	-10.2812	0.000101838	0.0277353	2.04915	0.16795	0.0920919	-0.0758578	10	19715220	F	II		IGR	opensea		NA
cg23210852	-0.191531	0.768446	-10.2808	0.00010186	0.0277353	2.04892	0.864211	0.67268	-0.191531	6	110797506	F	II	SLC22A16	Body	island	chr6:110797297-110798201	NA
cg03418876	0.123924	0.711748	10.2805	0.000101877	0.0277353	2.04874	0.649786	0.77371	0.123924	17	48799340	F	II	LUC7L3	Body	shelf	chr17:48796750-48797317	NA
cg26529833	0.130109	0.288686	10.2784	0.000101981	0.0277353	2.04764	0.223632	0.35374	0.130109	12	49483619	F	I	DHH	3'UTR	island	chr12:49483601-49484255	NA
cg05851730	0.0810887	0.819578	10.2779	0.000102008	0.0277353	2.04735	0.779034	0.860123	0.0810887	5	45204945	F	II		IGR	opensea		TRUE
cg17557284	-0.100561	0.661549	-10.2778	0.000102013	0.0277353	2.0473	0.711829	0.611268	-0.100561	3	93865479	F	II		IGR	opensea		TRUE
cg10513276	-0.0489085	0.0572383	-10.2772	0.000102042	0.0277353	2.04699	0.0816925	0.0327841	-0.0489085	9	115095793	R	II	ROD1	1stExon	island	chr9:115095149-115095919	NA
cg27488807	-0.109288	0.453879	-10.275	0.000102155	0.0277353	2.0458	0.508524	0.399235	-0.109288	5	147691898	R	II	SPINK7	TSS200	opensea		NA
cg18454760	-0.0542772	0.849212	-10.2743	0.000102192	0.0277353	2.04541	0.876351	0.822074	-0.0542772	7	128512723	F	II		IGR	shelf	chr7:128509206-128510201	NA
cg16789129	-0.12235	0.759418	-10.2734	0.000102237	0.0277353	2.04493	0.820593	0.698243	-0.12235	8	119916509	F	II		IGR	opensea		NA
cg21461281	-0.0974224	0.667062	-10.2715	0.000102334	0.0277439	2.04391	0.715774	0.618351	-0.0974224	7	11730278	R	II	THSD7A	Body	opensea		TRUE
ch.5.1325793F	-0.0427464	0.0707012	-10.2689	0.000102463	0.0277524	2.04255	0.0920744	0.049328	-0.0427464	5	70784859	F	II	BDP1	Body	opensea		NA
cg00933153	0.167158	0.4338	10.2674	0.000102543	0.0277524	2.04171	0.350221	0.517379	0.167158	20	22550129	F	I	C20orf56	Body	shore	chr20:22548967-22549720	TRUE
cg17817564	0.138665	0.677961	10.2647	0.000102679	0.0277524	2.04028	0.608629	0.747294	0.138665	8	1312765	F	I		IGR	shore	chr8:1311387-1311626	NA
cg03990412	-0.0792299	0.101012	-10.263	0.000102764	0.0277524	2.03939	0.140627	0.0613975	-0.0792299	10	9587474	R	II		IGR	opensea		TRUE
cg10304534	-0.0698996	0.875426	-10.2621	0.000102814	0.0277524	2.03887	0.910376	0.840477	-0.0698996	13	95844361	F	II	ABCC4	Body	opensea		TRUE
cg24135645	-0.1306	0.312291	-10.262	0.000102815	0.0277524	2.03885	0.377591	0.246991	-0.1306	15	95403291	F	II		IGR	shelf	chr15:95398742-95400029	NA
cg24044762	0.0673408	0.200505	10.2619	0.000102824	0.0277524	2.03876	0.166835	0.234176	0.0673408	1	9884598	F	I	CLSTN1	TSS200	island	chr1:9883011-9884667	NA
cg14816917	-0.100643	0.736766	-10.26	0.000102918	0.0277602	2.03777	0.787087	0.686445	-0.100643	20	39998953	F	II		IGR	shelf	chr20:39994545-39995810	NA
cg00714115	-0.106537	0.862077	-10.2565	0.000103098	0.0277791	2.03589	0.915346	0.808809	-0.106537	19	52954462	R	II		IGR	island	chr19:52954461-52954845	NA
cg03310242	0.122857	0.795958	10.2561	0.00010312	0.0277791	2.03566	0.73453	0.857386	0.122857	12	2903563	F	I	FKBP4	TSS1500	island	chr12:2903389-2905189	NA
cg00248804	0.136061	0.211231	10.249	0.000103484	0.027835	2.03185	0.1432	0.279261	0.136061	17	14202916	R	I		IGR	island	chr17:14202632-14203258	NA
cg23656015	0.0777324	0.204051	10.2488	0.000103498	0.027835	2.03171	0.165185	0.242918	0.0777324	1	5025174	R	II		IGR	opensea		TRUE
cg25312970	-0.0629873	0.339299	-10.2453	0.000103675	0.027835	2.02986	0.370793	0.307805	-0.0629873	19	468773	R	II	ODF3L2	Body	island	chr19:468706-468950	NA
cg11404402	-0.161391	0.629894	-10.2449	0.000103696	0.027835	2.02965	0.710589	0.549198	-0.161391	1	110765666	R	II	KCNC4	Body	island	chr1:110765665-110766012	NA
cg03604774	0.158764	0.754706	10.2448	0.000103706	0.027835	2.02955	0.675324	0.834088	0.158764	1	27849102	R	II		IGR	opensea		TRUE
cg02919257	-0.050812	0.0959794	-10.2445	0.000103721	0.027835	2.02939	0.121385	0.0705734	-0.050812	12	497824	F	II	CCDC77	TSS1500	shore	chr12:498098-498920	NA
cg07089232	-0.0460416	0.499659	-10.2428	0.000103809	0.0278396	2.02847	0.522679	0.476638	-0.0460416	4	8216813	F	II	SH3TC1	Body	opensea		TRUE
cg03453916	0.0558767	0.416471	10.2411	0.000103894	0.0278396	2.02759	0.388532	0.444409	0.0558767	7	31174468	R	I		IGR	opensea		NA
cg11560672	-0.129068	0.738249	-10.2403	0.000103935	0.0278396	2.02716	0.802783	0.673715	-0.129068	6	92526239	F	II		IGR	opensea		NA
cg13104274	0.109654	0.61406	10.2328	0.000104327	0.0279078	2.0231	0.559233	0.668887	0.109654	1	169078316	F	II	ATP1B1	Body	shore	chr1:169074766-169076411	TRUE
cg19326874	-0.119197	0.610946	-10.2317	0.000104387	0.0279078	2.02248	0.670545	0.551348	-0.119197	4	37903243	F	II	TBC1D1	5'UTR	opensea		TRUE
cg13411373	-0.105934	0.628999	-10.2316	0.000104387	0.0279078	2.02248	0.681966	0.576032	-0.105934	11	93280125	R	II		IGR	shelf	chr11:93275814-93276721	NA
cg23557906	0.179866	0.31566	10.2266	0.00010465	0.0279457	2.01977	0.225727	0.405593	0.179866	2	467112	F	I		IGR	shore	chr2:467849-468659	NA
cg02534072	0.149114	0.255153	10.2264	0.000104661	0.0279457	2.01965	0.180596	0.32971	0.149114	2	102662506	R	II		IGR	opensea		TRUE
cg01838965	-0.0762132	0.0817532	-10.2245	0.000104763	0.0279519	2.0186	0.11986	0.0436466	-0.0762132	6	127396950	R	II		IGR	opensea		TRUE
cg15415716	-0.0866865	0.87329	-10.2234	0.000104816	0.0279519	2.01805	0.916633	0.829947	-0.0866865	6	10494786	F	II		IGR	opensea		NA
cg13316433	-0.0612126	0.307968	-10.2198	0.000105008	0.0279725	2.01608	0.338575	0.277362	-0.0612126	5	83140500	R	II		IGR	opensea		TRUE
cg13512859	-0.0748532	0.479846	-10.2195	0.000105026	0.0279725	2.0159	0.517272	0.442419	-0.0748532	9	140127379	R	II	SLC34A3	Body	shore	chr9:140128562-140129023	NA
ch.21.36723363F	0.0503919	0.09535	10.2139	0.00010532	0.0280334	2.01287	0.070154	0.120546	0.0503919	21	37801493	F	II		IGR	opensea		TRUE
cg19858017	0.0887928	0.411783	10.2121	0.000105412	0.028039	2.01194	0.367387	0.45618	0.0887928	1	9884719	R	II	CLSTN1	TSS200	shore	chr1:9883011-9884667	NA
cg11913694	0.0843092	0.831445	10.2109	0.000105474	0.028039	2.0113	0.789291	0.8736	0.0843092	2	36735641	R	II	CRIM1	Body	opensea		TRUE
cg18294233	-0.216434	0.670144	-10.2084	0.000105607	0.0280401	2.00994	0.778361	0.561927	-0.216434	20	50162993	R	II	NFATC2	Body	shelf	chr20:50158904-50159509	NA
cg06787519	-0.0864355	0.860692	-10.208	0.000105631	0.0280401	2.00969	0.90391	0.817475	-0.0864355	5	78364863	R	II	BHMT2	TSS1500	shore	chr5:78365298-78365711	NA
cg22364204	-0.0742125	0.653633	-10.2071	0.000105676	0.0280401	2.00923	0.690739	0.616527	-0.0742125	11	2287347	R	II		IGR	shelf	chr11:2290104-2292932	NA
cg09459548	-0.0612551	0.0995514	-10.1998	0.000106063	0.0281162	2.00529	0.130179	0.0689238	-0.0612551	5	119942454	F	II	PRR16	Body	opensea		TRUE
cg03686952	-0.0859243	0.364637	-10.1982	0.00010615	0.0281162	2.0044	0.407599	0.321674	-0.0859243	12	49075221	R	II	C12orf41	Body	shore	chr12:49075489-49076301	NA
cg27528032	-0.139717	0.55604	-10.198	0.000106162	0.0281162	2.00428	0.625898	0.486181	-0.139717	15	73800308	F	II	C15orf60	Body	opensea		NA
cg25032094	0.0638959	0.77908	10.1947	0.000106335	0.0281386	2.00252	0.747132	0.811028	0.0638959	17	73583839	R	II	MYO15B	TSS1500	island	chr17:73583838-73586337	NA
cg20630887	0.101329	0.799323	10.1939	0.00010638	0.0281386	2.00207	0.748658	0.849987	0.101329	1	6417823	F	II	ACOT7	Body	opensea		NA
cg03518457	-0.0701392	0.664966	-10.1919	0.000106486	0.0281491	2.00099	0.700036	0.629897	-0.0701392	14	96702066	R	II	BDKRB2	5'UTR	opensea		TRUE
cg05800321	-0.0888062	0.678402	-10.1893	0.000106622	0.0281633	1.99961	0.722805	0.633999	-0.0888062	8	143867799	R	II	LY6D	Body	opensea		NA
cg23118464	0.0398751	0.143983	10.1874	0.000106727	0.0281633	1.99855	0.124045	0.16392	0.0398751	2	100721844	R	I	AFF3	5'UTR	shore	chr2:100720385-100720741	NA
cg03034365	-0.0817075	0.576264	-10.1862	0.000106793	0.0281633	1.99789	0.617118	0.535411	-0.0817075	6	31105872	F	II	PSORS1C1	Body	opensea		NA
cg03615476	0.0880808	0.346681	10.1859	0.000106806	0.0281633	1.99775	0.30264	0.390721	0.0880808	8	747229	F	II		IGR	shore	chr8:748280-748544	NA
cg25876586	-0.106117	0.643714	-10.1804	0.000107103	0.0281633	1.99476	0.696773	0.590656	-0.106117	8	75260202	R	II		IGR	shelf	chr8:75262521-75263044	NA
cg01639635	-0.0869404	0.151244	-10.1795	0.00010715	0.0281633	1.99428	0.194714	0.107774	-0.0869404	14	57859336	F	II	NAA30	Body	shore	chr14:57856944-57858351	NA
cg01555981	-0.10354	0.837595	-10.1792	0.000107167	0.0281633	1.99411	0.889365	0.785825	-0.10354	16	22926347	F	II	HS3ST2	Body	island	chr16:22926343-22926639	NA
cg15890794	-0.149422	0.66011	-10.179	0.000107176	0.0281633	1.99402	0.734821	0.5854	-0.149422	18	12258991	F	II	CIDEA	Body	shelf	chr18:12254147-12255089	NA
cg01275685	0.0718585	0.809187	10.1782	0.000107222	0.0281633	1.99355	0.773258	0.845117	0.0718585	7	34179230	F	I	BMPER	Body	opensea		TRUE
cg08103216	-0.0553692	0.8991	-10.1765	0.000107309	0.0281633	1.99267	0.926785	0.871416	-0.0553692	2	228737243	R	II	WDR69	Body	shore	chr2:228736230-228736544	NA
cg13505905	-0.0866078	0.260686	-10.1747	0.000107407	0.0281633	1.99169	0.303989	0.217382	-0.0866078	10	106784819	F	II	SORCS3	Body	opensea		TRUE
cg02474600	-0.10321	0.786905	-10.1727	0.000107515	0.0281633	1.99061	0.83851	0.7353	-0.10321	10	135002852	R	II	KNDC1	Body	island	chr10:135002717-135002983	NA
cg05600421	-0.0605662	0.131733	-10.1713	0.000107594	0.0281633	1.98981	0.162016	0.10145	-0.0605662	11	30597981	F	II	MPPED2	Body	opensea		TRUE
cg26751455	-0.0862594	0.236007	-10.1703	0.000107644	0.0281633	1.98931	0.279137	0.192877	-0.0862594	11	45433229	R	II		IGR	opensea		TRUE
cg01341891	-0.0393165	0.0749834	-10.1681	0.000107768	0.0281633	1.98807	0.0946417	0.0553252	-0.0393165	1	78147727	F	II	ZZZ3	5'UTR	shore	chr1:78148217-78149418	NA
cg01397968	-0.0971909	0.798839	-10.1671	0.000107819	0.0281633	1.98755	0.847434	0.750243	-0.0971909	3	111831279	F	II	C3orf52	Body	opensea		NA
cg00054408	-0.0639191	0.124216	-10.167	0.000107827	0.0281633	1.98747	0.156175	0.0922564	-0.0639191	19	3275609	R	II	BRUNOL5	Body	island	chr19:3275608-3275970	TRUE
cg11423096	0.131892	0.276478	10.1658	0.000107892	0.0281633	1.98683	0.210532	0.342424	0.131892	5	176423596	F	II	UIMC1	5'UTR	opensea		TRUE
cg13851375	-0.138075	0.508778	-10.1644	0.000107969	0.0281633	1.98606	0.577816	0.439741	-0.138075	10	134937597	F	II	GPR123	Body	shore	chr10:134937966-134938481	NA
cg08156074	-0.136358	0.731979	-10.1638	0.000107998	0.0281633	1.98576	0.800158	0.6638	-0.136358	15	62549822	R	II		IGR	opensea		NA
cg21238961	0.0772172	0.564469	10.1627	0.000108061	0.0281633	1.98513	0.525861	0.603078	0.0772172	9	90475061	F	I		IGR	shore	chr9:90474180-90474478	NA
cg07308293	-0.12052	0.501627	-10.1625	0.00010807	0.0281633	1.98504	0.561887	0.441368	-0.12052	3	49594940	F	II	BSN	Body	shelf	chr3:49591578-49592534	NA
cg17014914	0.0691637	0.867282	10.1606	0.000108174	0.0281633	1.98401	0.832701	0.901864	0.0691637	15	35798749	F	II	ATPBD4	Body	opensea		TRUE
cg18501230	0.14121	0.248681	10.1601	0.000108201	0.0281633	1.98373	0.178075	0.319286	0.14121	8	1338706	R	II		IGR	shelf	chr8:1341220-1342166	NA
cg14911204	0.0737679	0.676505	10.1589	0.000108268	0.0281633	1.98307	0.639621	0.713389	0.0737679	22	41808989	R	II		IGR	shore	chr22:41809468-41810263	NA
cg10951873	-0.0435179	0.480826	-10.1569	0.000108376	0.0281633	1.98199	0.502585	0.459067	-0.0435179	1	25254746	R	II	RUNX3	Body	shore	chr1:25255527-25259005	NA
cg20339650	-0.0750265	0.425277	-10.1558	0.000108432	0.0281633	1.98143	0.46279	0.387763	-0.0750265	11	2160882	F	II	INS-IGF2	Body	island	chr11:2158951-2162484	NA
cg07046197	-0.0717293	0.7587	-10.1552	0.000108465	0.0281633	1.9811	0.794565	0.722835	-0.0717293	17	3375574	R	I	SPATA22	TSS1500	shore	chr17:3375006-3375237	NA
cg26577729	-0.0458864	0.0472391	-10.1543	0.000108519	0.0281633	1.98057	0.0701823	0.0242959	-0.0458864	7	5460916	F	I	TNRC18	5'UTR	island	chr7:5458503-5469256	NA
cg14199276	0.0813206	0.171811	10.1531	0.000108584	0.0281633	1.97991	0.13115	0.212471	0.0813206	9	140117005	F	I	RNF208	TSS1500	island	chr9:140115986-140118466	NA
cg08106165	0.123959	0.236527	10.1507	0.000108713	0.0281633	1.97863	0.174548	0.298507	0.123959	11	120383654	F	I		IGR	shore	chr11:120381877-120382935	NA
cg08272331	-0.139902	0.597693	-10.1486	0.00010883	0.0281633	1.97747	0.667644	0.527743	-0.139902	12	8544796	F	II	LOC389634	TSS1500	shore	chr12:8542555-8543334	NA
cg25569480	0.173071	0.499937	10.1482	0.000108848	0.0281633	1.9773	0.413402	0.586473	0.173071	2	48844892	F	I	GTF2A1L	TSS200	island	chr2:48844751-48844985	NA
cg16947791	0.0544827	0.646405	10.1478	0.000108873	0.0281633	1.97704	0.619163	0.673646	0.0544827	13	111905195	F	II	ARHGEF7	Body	shore	chr13:111906741-111907579	TRUE
cg11872561	-0.0618018	0.0865053	-10.1469	0.000108923	0.0281633	1.97655	0.117406	0.0556044	-0.0618018	2	113032794	R	II	ZC3H6	TSS1500	island	chr2:113032793-113033496	NA
cg11889769	0.153865	0.819846	10.1467	0.000108932	0.0281633	1.97646	0.742914	0.896779	0.153865	8	104383730	R	I	CTHRC1	TSS200	island	chr8:104383409-104384109	NA
cg22960185	0.0853541	0.136481	10.1441	0.000109075	0.0281831	1.97504	0.0938039	0.179158	0.0853541	19	16772516	R	II	TMEM38A	Body	island	chr19:16770636-16772632	NA
cg07825347	0.152802	0.429177	10.1398	0.00010931	0.0281994	1.97272	0.352776	0.505578	0.152802	10	43600497	R	I	RET	Body	island	chr10:43600146-43601165	TRUE
cg09264282	0.105164	0.2917	10.1396	0.000109322	0.0281994	1.9726	0.239118	0.344283	0.105164	1	86622395	F	II	COL24A1	TSS1500	island	chr1:86621278-86622871	NA
cg17534540	0.0812914	0.219956	10.138	0.000109408	0.0281994	1.97175	0.17931	0.260601	0.0812914	3	129024712	R	I		IGR	opensea		NA
cg16371080	0.0376391	0.808634	10.1349	0.000109582	0.0281994	1.97003	0.789815	0.827454	0.0376391	4	3309069	R	I		IGR	shore	chr4:3310005-3310235	NA
cg22949077	-0.0499774	0.865946	-10.1344	0.000109612	0.0281994	1.96974	0.890935	0.840958	-0.0499774	3	107601227	F	II	LOC285205	TSS1500	opensea		TRUE
cg16026862	0.049651	0.806022	10.1343	0.000109614	0.0281994	1.96971	0.781196	0.830847	0.049651	4	165952839	R	I	TRIM60	TSS1500	opensea		NA
cg13463639	0.0973931	0.222824	10.1326	0.00010971	0.0281994	1.96877	0.174128	0.271521	0.0973931	11	417907	F	II	SIGIRR	TSS1500	shore	chr11:416419-417650	NA
cg02132307	-0.1559	0.5557	-10.1314	0.000109774	0.0281994	1.96814	0.63365	0.47775	-0.1559	10	130227831	F	II		IGR	opensea		NA
cg12725760	-0.0869319	0.109797	-10.1311	0.000109795	0.0281994	1.96794	0.153263	0.0663308	-0.0869319	1	192873912	F	II		IGR	opensea		NA
cg01264126	-0.0836627	0.672934	-10.1306	0.000109819	0.0281994	1.96769	0.714765	0.631103	-0.0836627	6	159653488	R	II	FNDC1	Body	island	chr6:159653233-159655397	NA
cg09310966	-0.10941	0.73915	-10.1297	0.00010987	0.0281994	1.96719	0.793854	0.684445	-0.10941	6	41254825	F	II	TREM1	TSS1500	opensea		NA
cg13250001	-0.066819	0.0787132	-10.1279	0.000109968	0.0282075	1.96623	0.112123	0.0453037	-0.066819	3	119810597	R	II	GSK3B	Body	shelf	chr3:119812775-119814649	NA
cg15055965	-0.089946	0.6604	-10.1231	0.000110237	0.0282405	1.96359	0.705373	0.615427	-0.089946	11	70976779	F	II		IGR	opensea		NA
cg07858195	0.0764435	0.900793	10.121	0.000110354	0.0282405	1.96244	0.862571	0.939015	0.0764435	5	177853481	F	I	COL23A1	Body	opensea		NA
cg17748900	-0.0444982	0.802886	-10.12	0.000110406	0.0282405	1.96194	0.825135	0.780637	-0.0444982	1	2041764	R	II	PRKCZ	5'UTR	shore	chr1:2040997-2041302	NA
cg12887581	0.112896	0.362204	10.12	0.000110411	0.0282405	1.96189	0.305756	0.418652	0.112896	10	130726406	R	I		IGR	opensea		NA
cg17508500	-0.0606849	0.0994048	-10.1196	0.00011043	0.0282405	1.9617	0.129747	0.0690624	-0.0606849	6	72945331	F	II	RIMS1	5'UTR	opensea		NA
cg16987556	-0.0718872	0.093492	-10.1177	0.000110536	0.0282505	1.96066	0.129436	0.0575484	-0.0718872	4	54245040	F	II	FIP1L1	Body	shore	chr4:54243642-54244397	NA
cg01203113	-0.0534184	0.781731	-10.1164	0.000110612	0.0282528	1.95992	0.80844	0.755022	-0.0534184	16	3702882	R	II	DNASE1	TSS200	opensea		NA
cg17162578	-0.0751486	0.733329	-10.1105	0.000110941	0.0282974	1.95671	0.770903	0.695755	-0.0751486	20	61609595	R	II		IGR	shelf	chr20:61612284-61612501	NA
cg24497897	-0.0510989	0.141712	-10.1091	0.000111017	0.0282974	1.95597	0.167261	0.116162	-0.0510989	11	65658826	F	II	CCDC85B	1stExon	island	chr11:65657874-65658970	NA
cg07612821	-0.0778319	0.783411	-10.1077	0.000111096	0.0282974	1.9552	0.822327	0.744495	-0.0778319	20	44880819	F	II	CDH22	TSS1500	shore	chr20:44879699-44880288	NA
cg02961397	-0.113215	0.741968	-10.1067	0.000111152	0.0282974	1.95466	0.798576	0.685361	-0.113215	2	209267610	F	II		IGR	shelf	chr2:209271337-209271987	NA
cg10453502	-0.0879264	0.726374	-10.1063	0.000111178	0.0282974	1.9544	0.770337	0.68241	-0.0879264	5	1037979	F	II	NKD2	Body	island	chr5:1037964-1038426	NA
cg02494593	-0.11194	0.688787	-10.1039	0.000111311	0.0282974	1.9531	0.744757	0.632817	-0.11194	1	182025232	F	II	ZNF648	3'UTR	shore	chr1:182025604-182026511	NA
cg05470179	-0.0780599	0.443188	-10.1036	0.000111329	0.0282974	1.95294	0.482218	0.404158	-0.0780599	4	1578163	R	II		IGR	shore	chr4:1580050-1580455	NA
cg00418071	0.0640937	0.531562	10.1031	0.000111354	0.0282974	1.95269	0.499515	0.563609	0.0640937	1	86073001	F	I		IGR	opensea		TRUE
cg05419096	-0.152487	0.498159	-10.1021	0.000111409	0.0282974	1.95216	0.574403	0.421916	-0.152487	13	107467865	F	II		IGR	opensea		TRUE
cg12500811	-0.13025	0.264788	-10.1013	0.000111454	0.0282974	1.95172	0.329913	0.199663	-0.13025	4	177648950	R	II	VEGFC	Body	opensea		TRUE
cg17993027	0.0578453	0.111027	10.0974	0.000111677	0.0283289	1.94956	0.0821042	0.139949	0.0578453	8	82543125	F	I		IGR	island	chr8:82542798-82543475	NA
cg00444740	0.0391574	0.861992	10.0956	0.000111778	0.0283289	1.94858	0.842413	0.88157	0.0391574	8	129162178	R	II	MIR1208	TSS200	opensea		NA
cg07637239	-0.136404	0.367825	-10.0944	0.000111846	0.0283289	1.94793	0.436027	0.299623	-0.136404	10	118957259	R	II	KCNK18	Body	opensea		TRUE
cg13448605	-0.0493421	0.0285466	-10.0944	0.000111849	0.0283289	1.9479	0.0532176	0.00387552	-0.0493421	1	38100467	F	I	RSPO1	1stExon	island	chr1:38099677-38100864	NA
cg04505205	0.0398712	0.815597	10.0932	0.000111913	0.0283289	1.94728	0.795662	0.835533	0.0398712	2	99004616	F	I	CNGA3	Body	opensea		NA
cg04184427	-0.127602	0.653405	-10.0912	0.000112028	0.0283376	1.94616	0.717206	0.589603	-0.127602	5	1076892	R	II	SLC12A7	Body	shore	chr5:1077844-1078056	NA
cg10045999	-0.0551898	0.12585	-10.0854	0.000112358	0.0283376	1.94299	0.153445	0.098255	-0.0551898	11	117714907	F	II	FXYD6	5'UTR	opensea		NA
cg19853565	0.058869	0.181624	10.0849	0.000112383	0.0283376	1.94274	0.15219	0.211059	0.058869	19	2540907	R	II	GNG7	5'UTR	island	chr19:2540906-2541138	NA
cg08803490	0.0597438	0.841236	10.0838	0.000112448	0.0283376	1.94212	0.811364	0.871108	0.0597438	12	80288661	R	II	PPP1R12A	Body	opensea		TRUE
cg23515892	-0.0412978	0.0445305	-10.0825	0.000112522	0.0283376	1.94141	0.0651794	0.0238816	-0.0412978	4	6718196	F	I	CNO	1stExon	island	chr4:6717899-6718549	NA
cg11375072	-0.0828711	0.570484	-10.0819	0.000112557	0.0283376	1.94107	0.61192	0.529049	-0.0828711	20	35885301	R	II	GHRH	TSS200	opensea		NA
cg23983173	-0.0465977	0.0449584	-10.0814	0.000112583	0.0283376	1.94082	0.0682573	0.0216596	-0.0465977	15	42564634	R	II	TMEM87A	Body	shore	chr15:42565452-42565791	NA
cg26915704	0.106295	0.781079	10.0788	0.000112734	0.0283376	1.93938	0.727931	0.834226	0.106295	18	77211963	R	II	NFATC1	Body	shore	chr18:77210989-77211213	NA
cg04055211	0.0879075	0.126787	10.0787	0.000112738	0.0283376	1.93933	0.0828333	0.170741	0.0879075	11	2459151	R	II		IGR	opensea		NA
cg23024967	-0.0897811	0.419582	-10.0777	0.000112797	0.0283376	1.93877	0.464473	0.374692	-0.0897811	3	40150853	F	II	MYRIP	Body	opensea		TRUE
cg04743654	0.106537	0.82719	10.0776	0.0001128	0.0283376	1.93874	0.773921	0.880459	0.106537	3	50378292	F	I	RASSF1	5'UTR	island	chr3:50377803-50378540	NA
cg03872339	-0.117678	0.681914	-10.0767	0.000112853	0.0283376	1.93823	0.740752	0.623075	-0.117678	10	133948517	F	II	JAKMIP3	Body	island	chr10:133948325-133948677	NA
cg12064134	0.0949395	0.37004	10.0763	0.000112875	0.0283376	1.93802	0.32257	0.417509	0.0949395	16	90016061	F	I	DEF8	5'UTR	island	chr16:90015551-90016120	NA
cg13690126	-0.0893288	0.801697	-10.0762	0.000112883	0.0283376	1.93795	0.846361	0.757032	-0.0893288	1	26502524	R	II	CNKSR1	TSS1500	opensea		NA
cg11073773	0.0449775	0.348467	10.0743	0.000112992	0.0283481	1.9369	0.325978	0.370956	0.0449775	7	25897512	R	I		IGR	shore	chr7:25898237-25898771	NA
cg13224139	-0.156663	0.742374	-10.0711	0.000113176	0.0283503	1.93514	0.820705	0.664042	-0.156663	13	112901929	F	II		IGR	opensea		NA
cg20372821	-0.0502832	0.896498	-10.0675	0.00011338	0.0283503	1.93319	0.92164	0.871357	-0.0502832	17	40337892	R	II	HCRT	TSS1500	shore	chr17:40335946-40336609	NA
cg11754900	-0.0586943	0.771629	-10.0674	0.000113386	0.0283503	1.93314	0.800977	0.742282	-0.0586943	4	101758860	F	II		IGR	opensea		TRUE
cg10648815	0.160047	0.64051	10.0673	0.000113392	0.0283503	1.93308	0.560487	0.720534	0.160047	19	55013549	R	II	LAIR2	TSS1500	opensea		NA
cg12543836	0.112131	0.156582	10.0671	0.000113402	0.0283503	1.93298	0.100517	0.212648	0.112131	22	39552224	F	II		IGR	shelf	chr22:39548102-39548432	NA
cg08899523	-0.0716671	0.686094	-10.0639	0.00011359	0.0283503	1.93119	0.721928	0.650261	-0.0716671	10	123244591	F	II	FGFR2	Body	opensea		NA
cg11086410	-0.118745	0.647596	-10.0636	0.000113608	0.0283503	1.93102	0.706968	0.588224	-0.118745	15	58410989	F	II		IGR	opensea		TRUE
cg09011458	-0.0709184	0.634908	-10.0621	0.000113692	0.0283503	1.93022	0.670367	0.599449	-0.0709184	14	104743900	R	II		IGR	opensea		NA
cg11812625	-0.146881	0.814384	-10.062	0.000113695	0.0283503	1.93019	0.887824	0.740943	-0.146881	11	6291339	R	II	CCKBR	Body	island	chr11:6291338-6291558	TRUE
cg04234971	-0.0785685	0.528139	-10.0606	0.000113779	0.0283503	1.92939	0.567423	0.488855	-0.0785685	7	157316329	F	II		IGR	shore	chr7:157318226-157318501	NA
cg12108651	-0.0708546	0.736886	-10.0605	0.000113784	0.0283503	1.92934	0.772313	0.701458	-0.0708546	7	158193742	F	II	PTPRN2	Body	opensea		NA
cg03485694	0.109427	0.57282	10.0601	0.000113805	0.0283503	1.92915	0.518107	0.627534	0.109427	12	3862473	F	II	EFCAB4B	TSS200	island	chr12:3862068-3862606	TRUE
cg12405754	-0.107835	0.222011	-10.059	0.00011387	0.0283503	1.92852	0.275929	0.168094	-0.107835	5	107005487	F	II	EFNA5	Body	island	chr5:107005130-107008191	NA
cg16204151	-0.0600327	0.846452	-10.0551	0.000114096	0.0283696	1.92638	0.876468	0.816435	-0.0600327	19	54201105	F	II	MIR523	TSS1500	opensea		NA
cg15835747	-0.0599377	0.204803	-10.054	0.00011416	0.0283696	1.92578	0.234772	0.174835	-0.0599377	8	143523387	F	II		IGR	opensea		NA
cg11376607	-0.222859	0.389694	-10.0537	0.000114178	0.0283696	1.92561	0.501124	0.278265	-0.222859	3	106116978	F	II		IGR	opensea		TRUE
cg09168548	-0.0369837	0.0338716	-10.0531	0.000114216	0.0283696	1.92525	0.0523634	0.0153797	-0.0369837	1	32226684	F	I	BAI2	5'UTR	shore	chr1:32228347-32230252	NA
cg03123170	-0.0888454	0.889179	-10.0485	0.000114482	0.0283962	1.92273	0.933601	0.844756	-0.0888454	10	134098890	R	II	STK32C	Body	shelf	chr10:134095487-134095820	NA
cg18885346	0.0630453	0.12738	10.0481	0.000114506	0.0283962	1.92251	0.0958577	0.158903	0.0630453	6	51953114	R	II	PKHD1	TSS1500	opensea		NA
cg00813720	-0.10014	0.616936	-10.0477	0.000114524	0.0283962	1.92233	0.667006	0.566866	-0.10014	5	153989231	R	II		IGR	shore	chr5:153989957-153990598	NA
cg07063890	-0.0802019	0.806227	-10.0455	0.000114657	0.0284127	1.92107	0.846327	0.766126	-0.0802019	16	88496241	F	I	ZNF469	1stExon	island	chr16:88496201-88497763	NA
cg20998791	-0.102496	0.647476	-10.0407	0.000114933	0.0284135	1.91848	0.698723	0.596228	-0.102496	6	33280228	F	II	TAPBP	Body	shore	chr6:33281112-33281827	NA
ch.10.1361226R	-0.0547956	0.0601434	-10.0392	0.000115024	0.0284135	1.91762	0.0875412	0.0327456	-0.0547956	10	66265815	F	II		IGR	opensea		NA
cg20957553	-0.073769	0.15048	-10.0383	0.000115077	0.0284135	1.91712	0.187365	0.113596	-0.073769	1	87791719	F	II		IGR	shelf	chr1:87793802-87795142	NA
cg03773647	0.0949645	0.290084	10.0382	0.000115078	0.0284135	1.91711	0.242602	0.337567	0.0949645	11	57417949	R	II	YPEL4	TSS1500	shelf	chr11:57414400-57414664	NA
cg07223534	-0.12726	0.814232	-10.0372	0.000115138	0.0284135	1.91654	0.877862	0.750602	-0.12726	1	209406589	F	II		IGR	shore	chr1:209404845-209405473	NA
cg10827090	0.0903172	0.842941	10.0355	0.000115239	0.0284135	1.91559	0.797782	0.888099	0.0903172	21	17252050	F	II	USP25	3'UTR	opensea		NA
cg16995668	-0.141358	0.708954	-10.0353	0.000115253	0.0284135	1.91546	0.779633	0.638275	-0.141358	1	1222895	R	II	SCNN1D	Body	opensea		NA
cg01191064	-0.0986813	0.821302	-10.0339	0.000115334	0.0284135	1.91471	0.870642	0.771961	-0.0986813	5	121408893	R	II	LOX	Body	shelf	chr5:121412500-121414077	NA
cg10840704	-0.163186	0.765795	-10.033	0.000115384	0.0284135	1.91424	0.847388	0.684202	-0.163186	1	59058639	R	II		IGR	opensea		TRUE
cg16529616	0.0756971	0.832872	10.0326	0.00011541	0.0284135	1.91399	0.795023	0.87072	0.0756971	6	100716230	F	II		IGR	opensea		TRUE
cg02114288	0.0624338	0.894073	10.0323	0.000115426	0.0284135	1.91384	0.862856	0.92529	0.0624338	5	3213134	R	I		IGR	opensea		NA
cg04651781	0.112707	0.272336	10.0313	0.000115488	0.0284135	1.91326	0.215982	0.32869	0.112707	4	1398798	F	I		IGR	island	chr4:1396291-1401730	NA
cg10616411	-0.143709	0.726996	-10.0305	0.000115532	0.0284135	1.91285	0.79885	0.655141	-0.143709	10	118430927	R	II	C10orf82	TSS1500	shore	chr10:118429430-118429853	TRUE
cg11642909	0.0496013	0.860113	10.021	0.000116091	0.0285195	1.90763	0.835313	0.884914	0.0496013	3	160170189	R	I		IGR	shore	chr3:160167184-160168200	NA
cg01512089	-0.0725745	0.652844	-10.0209	0.000116098	0.0285195	1.90756	0.689131	0.616557	-0.0725745	17	41705043	R	II		IGR	opensea		TRUE
cg09169531	0.110853	0.155274	10.0157	0.000116407	0.0285548	1.90468	0.0998473	0.2107	0.110853	1	153030594	R	II	SPRR2A	TSS1500	opensea		NA
cg00538247	-0.0466458	0.459172	-10.0148	0.000116459	0.0285548	1.9042	0.482495	0.435849	-0.0466458	1	7113389	R	II	CAMTA1	Body	opensea		NA
cg14473030	0.0970941	0.687436	10.0133	0.000116547	0.0285548	1.90338	0.638889	0.735983	0.0970941	9	119336987	R	II	ASTN2	Body	opensea		NA
cg14269477	0.0483633	0.153384	10.0133	0.000116548	0.0285548	1.90337	0.129202	0.177565	0.0483633	7	142630597	F	II	TRPV5	5'UTR	opensea		NA
cg26335577	-0.0996024	0.167057	-10.0128	0.000116579	0.0285548	1.90309	0.216858	0.117256	-0.0996024	3	144309719	F	II		IGR	opensea		TRUE
cg05880490	0.149406	0.43147	10.0103	0.000116728	0.0285581	1.9017	0.356767	0.506174	0.149406	6	132890978	R	II	TAAR6	TSS1500	opensea		TRUE
cg18469610	-0.0992127	0.784303	-10.0097	0.000116765	0.0285581	1.90136	0.833909	0.734696	-0.0992127	20	37363275	F	II		IGR	shelf	chr20:37359505-37359853	NA
cg03657660	0.0999766	0.42463	10.0092	0.000116794	0.0285581	1.90109	0.374642	0.474619	0.0999766	12	49484007	F	I	DHH	Body	island	chr12:49483601-49484255	NA
cg06020238	0.0754266	0.322319	10.0062	0.000116972	0.028585	1.89944	0.284606	0.360032	0.0754266	10	35928558	F	II	FZD8	1stExon	island	chr10:35928501-35931893	NA
cg23895495	-0.0934916	0.714678	-10.0027	0.000117179	0.0285884	1.89753	0.761424	0.667932	-0.0934916	7	47539837	F	II	TNS3	5'UTR	opensea		NA
cg17553881	0.0450453	0.476795	10.0019	0.00011723	0.0285884	1.89705	0.454272	0.499318	0.0450453	5	443987	F	I	EXOC3	5'UTR	shore	chr5:442820-443604	NA
cg08224307	-0.144064	0.803297	-10.0002	0.000117331	0.0285884	1.89612	0.875329	0.731265	-0.144064	2	187581790	F	II	FAM171B	Body	opensea		TRUE
cg08086720	-0.107094	0.868196	-9.99973	0.000117359	0.0285884	1.89586	0.921743	0.81465	-0.107094	12	115135003	R	I		IGR	shore	chr12:115135925-115136350	NA
cg26675682	-0.0936929	0.604333	-9.99942	0.000117378	0.0285884	1.89569	0.65118	0.557487	-0.0936929	22	29834657	R	II	RFPL1S	Body	opensea		NA
cg02105856	0.0819661	0.148128	9.99828	0.000117446	0.0285884	1.89506	0.107145	0.189111	0.0819661	1	207119784	F	II	PIGR	5'UTR	opensea		NA
cg25036261	-0.104733	0.634359	-9.99808	0.000117458	0.0285884	1.89495	0.686725	0.581992	-0.104733	2	51254823	F	II	NRXN1	Body	island	chr2:51254522-51255498	NA
cg20995928	0.120869	0.271517	9.9962	0.000117571	0.0285948	1.89392	0.211083	0.331952	0.120869	1	120229863	R	II		IGR	opensea		TRUE
cg16633750	-0.0403435	0.0366118	-9.99539	0.000117619	0.0285948	1.89347	0.0567835	0.01644	-0.0403435	7	2559692	F	I	LFNG	Body	island	chr7:2558371-2559967	NA
cg20669049	0.0932886	0.630305	9.99241	0.000117798	0.0286155	1.89182	0.583661	0.67695	0.0932886	19	55573572	R	II	RDH13	Body	shore	chr19:55574138-55574734	NA
cg11852218	-0.112139	0.73139	-9.99173	0.000117839	0.0286155	1.89144	0.78746	0.675321	-0.112139	2	105859083	F	II	GPR45	1stExon	island	chr2:105858587-105859084	NA
cg15396204	-0.060384	0.199386	-9.9895	0.000117973	0.0286169	1.89021	0.229578	0.169194	-0.060384	1	107348393	F	II		IGR	opensea		NA
cg19643901	0.076456	0.870343	9.98775	0.000118079	0.0286169	1.88924	0.832115	0.908571	0.076456	11	108157428	F	II	ATM	Body	opensea		NA
cg07271512	-0.0695299	0.387291	-9.98658	0.00011815	0.0286169	1.88859	0.422056	0.352526	-0.0695299	16	89146121	R	II		IGR	shore	chr16:89146936-89147176	NA
cg19674350	0.0669589	0.725174	9.9848	0.000118257	0.0286169	1.88761	0.691694	0.758653	0.0669589	21	43229429	F	I	PRDM15	Body	island	chr21:43229294-43229508	NA
cg12129839	0.0688135	0.868057	9.98424	0.000118291	0.0286169	1.8873	0.83365	0.902464	0.0688135	17	69581517	R	II		IGR	opensea		TRUE
cg05462905	0.0483304	0.884183	9.98386	0.000118314	0.0286169	1.88709	0.860018	0.908349	0.0483304	5	54922354	F	II	SLC38A9	Body	opensea		TRUE
cg04041283	0.173408	0.331811	9.9838	0.000118318	0.0286169	1.88705	0.245108	0.418515	0.173408	8	1414952	F	II		IGR	opensea		NA
cg16105676	-0.0849801	0.678516	-9.98213	0.000118419	0.0286238	1.88613	0.721006	0.636026	-0.0849801	6	108497424	F	II	NR2E1	Body	shore	chr6:108497595-108497996	TRUE
cg26835675	-0.0941465	0.246766	-9.98096	0.00011849	0.0286238	1.88548	0.29384	0.199693	-0.0941465	16	13283794	F	II	SHISA9	Body	opensea		TRUE
ch.7.2435427F	-0.0766702	0.0891988	-9.97852	0.000118637	0.0286238	1.88413	0.127534	0.0508637	-0.0766702	7	115583891	F	II	TFEC	Body	opensea		NA
cg07009835	-0.0345579	0.0293	-9.978	0.000118669	0.0286238	1.88384	0.046579	0.0120211	-0.0345579	16	70720133	R	I	MTSS1L	TSS200	island	chr16:70719114-70720441	NA
cg19784382	-0.123862	0.595448	-9.9769	0.000118736	0.0286238	1.88324	0.657379	0.533517	-0.123862	19	15570664	R	II	RASAL3	Body	shore	chr19:15568027-15569227	NA
cg16403326	-0.0507317	0.663791	-9.97646	0.000118762	0.0286238	1.88299	0.689157	0.638426	-0.0507317	12	50359051	F	II	AQP5	3'UTR	shelf	chr12:50361367-50361652	NA
cg12652634	-0.0543745	0.652474	-9.97526	0.000118835	0.0286238	1.88233	0.679661	0.625287	-0.0543745	5	71310320	F	II		IGR	opensea		TRUE
cg12417603	-0.150859	0.270215	-9.97343	0.000118947	0.0286238	1.88131	0.345645	0.194786	-0.150859	12	130502586	R	II		IGR	opensea		NA
cg08092830	-0.0873598	0.738641	-9.9716	0.000119058	0.0286238	1.8803	0.782321	0.694961	-0.0873598	9	138591503	F	II	SOHLH1	TSS200	island	chr9:138591283-138591504	NA
cg20714110	0.118348	0.220997	9.96986	0.000119164	0.0286238	1.87933	0.161823	0.280171	0.118348	3	137489672	F	I		IGR	island	chr3:137489594-137491004	TRUE
cg15501415	0.0739261	0.815337	9.96963	0.000119178	0.0286238	1.87921	0.778374	0.8523	0.0739261	1	57107842	R	I		IGR	shelf	chr1:57110663-57111337	NA
cg01549570	-0.106072	0.432804	-9.96939	0.000119193	0.0286238	1.87907	0.48584	0.379768	-0.106072	14	104622128	R	II	KIF26A	Body	island	chr14:104621866-104622149	NA
cg14701018	-0.0975605	0.131488	-9.96887	0.000119225	0.0286238	1.87878	0.180268	0.0827079	-0.0975605	12	45312146	R	II		IGR	opensea		TRUE
cg00786685	-0.0763957	0.37477	-9.96372	0.000119539	0.0286673	1.87593	0.412968	0.336572	-0.0763957	2	218842585	R	II		IGR	shore	chr2:218843460-218843742	NA
cg23817132	-0.0793456	0.0894706	-9.96282	0.000119595	0.0286673	1.87543	0.129143	0.0497978	-0.0793456	13	56790593	F	II		IGR	opensea		TRUE
cg25593948	0.0921236	0.768831	9.96259	0.000119609	0.0286673	1.8753	0.722769	0.814892	0.0921236	6	50786670	F	II	TFAP2B	1stExon	shore	chr6:50787286-50788091	NA
cg12552676	0.0504021	0.915117	9.96139	0.000119682	0.0286688	1.87463	0.889916	0.940318	0.0504021	4	106613852	R	II	INTS12	Body	opensea		NA
cg02945866	0.0550408	0.640328	9.95518	0.000120064	0.0287341	1.87119	0.612808	0.667848	0.0550408	7	157557461	F	II	PTPRN2	Body	shelf	chr7:157560974-157561195	NA
cg13867532	-0.1066	0.763731	-9.95474	0.000120091	0.0287341	1.87094	0.81703	0.710431	-0.1066	9	34835944	R	II	C9orf144	Body	opensea		NA
[truncated: 25,660 more rows]

## Sheet: C) HF2303_HF2927_intersects
Supplementary Table 3C. Differentially methylated probes between CSC and SDCs common to both HF2303 and HF2927
[truncated: 2,442 more rows]

[truncated: 3 more sheets: D) HF2303_DMP(tss_cgi)_DEG, E) HF2927_DMP(tss_cgi)_DEG, F) HF2927_DMP_DEG_metascape]
